# Supplementary material for: Regulation of posterior body and epidermal morphogenesis in zebrafish by localized Yap1 and Wwtr1
Source: eLife. 2017 Dec 28;6:e31065. doi: 10.7554/eLife.31065 (PMC5773182; doi:10.7554/eLife.31065)
Supplement: Supplementary file 1. — Spreadsheet showing gene changes between siblings and yap1;wwtr1 double mutants. [file elife-31065-supp1.xlsx]

## Sheet: Sheet1
##RNAseq of tail buds (yap1/wwtr1 double mutants versus siblings)
#ensemblGeneID - Ensembl gene accession number
#geneName - Zfin or Ensembl assigned gene names
#locus - chromosome coordinate of gene locus
#siblings_FPKM - FPKM value of sibling tail buds
#mutants_FPKM - FPKM value of yap1/wwtr1 double mutant tail buds
#log2.fold_change - log-base 2 fold change values (mutants/siblings)
#p_value - p-value from test statistics
#q_value - adjusted p-value
ensemblGeneID	geneName	locus	siblings_FPKM	mutants_FPKM	log2.fold_change	p_value	q_value
ENSDARG00000088717	ecrg4b	6:15141744-15173200	38604.7	755.577	-5.67505	5e-05	0.00290108
ENSDARG00000061948	amotl2b	2:23196180-23205527	13284	1134.63	-3.5494	5e-05	0.00290108
ENSDARG00000019365	zgc:110712	11:11582374-11591449	174644	15681	-3.47732	5e-05	0.00290108
ENSDARG00000056627	cxcl14	14:24103553-24113428	13351.1	1266.71	-3.3978	5e-05	0.00290108
ENSDARG00000088002	wu:fc23c09	4:16455664-16461870	104801	12682.6	-3.04673	5e-05	0.00290108
ENSDARG00000098058	im:7150988	14:3260217-3264807	97559.3	12378.2	-2.97848	5e-05	0.00290108
ENSDARG00000094752	rpe65b	8:16641181-16662200	31262.2	3987.13	-2.971	5e-05	0.00290108
ENSDARG00000025254	s100a10b	16:23482752-23484452	20525.5	2795.05	-2.87647	5e-05	0.00290108
ENSDARG00000074002	slc6a11a	6:40631529-40648667	20757.5	3044.96	-2.76914	5e-05	0.00290108
ENSDARG00000101423	cyp2y3	15:98231-104338	38508.8	6121.37	-2.65326	5e-05	0.00290108
ENSDARG00000023062	cyr61	23:45721159-45727562	12916.7	2059.6	-2.6488	5e-05	0.00290108
ENSDARG00000068409	vgll4l	8:31090031-31098305	20707.5	3335.11	-2.63434	5e-05	0.00290108
ENSDARG00000013310	map3k15	24:25768120-25843795	30270.7	4917.97	-2.62179	5e-05	0.00290108
ENSDARG00000061509	tbx3b	5:26312966-26318609	18164.9	3065.08	-2.56715	5e-05	0.00290108
ENSDARG00000056499	ca6	23:22708355-22724128	46012	7888.29	-2.54423	5e-05	0.00290108
ENSDARG00000006588	zgc:111983	1:44472117-44476098	15508.8	2662.97	-2.54198	5e-05	0.00290108
ENSDARG00000078072	si:ch211-232i5.1	20:8113330-8122933	18390.9	3271.8	-2.49084	5e-05	0.00290108
ENSDARG00000068784	zgc:153073	13:42926033-43091249	9823.92	1752.26	-2.48708	5e-05	0.00290108
ENSDARG00000071518	krt222	22:11689097-11705539	14569.2	2599.66	-2.48652	5e-05	0.00290108
ENSDARG00000056836	si:ch211-125o16.4	17:22524811-22532842	41956.4	7612.39	-2.46247	5e-05	0.00290108
ENSDARG00000040045	cldn1	2:45474-48529	18946.2	3447.07	-2.45847	5e-05	0.00290108
ENSDARG00000045887	mmp30	10:38700054-38719558	36951.8	6805.24	-2.44093	5e-05	0.00290108
ENSDARG00000034836	si:dkey-222n6.2	8:7041425-7050335	44516.1	8422.48	-2.40201	5e-05	0.00290108
ENSDARG00000103459	EVPL (1 of many)	KN149912.1:57277-76226	165353	31629.9	-2.38619	5e-05	0.00290108
ENSDARG00000098769	slitrk6	1:3723906-3726666	21725.9	4182.52	-2.37697	5e-05	0.00290108
ENSDARG00000090369	zgc:86896	3:36146117-36154684	107839	20999	-2.36049	5e-05	0.00290108
ENSDARG00000077964	LIMD1	16:3090228-3134617	15027.7	2947.26	-2.35017	5e-05	0.00290108
ENSDARG00000099446	slit1b	22:34867221-34961840	17685.1	3541.83	-2.31997	5e-05	0.00290108
ENSDARG00000068910	nos1	5:11599908-11723105	36096.8	7279.05	-2.31005	5e-05	0.00290108
ENSDARG00000054196	slc38a8b	7:28896578-28904842	12072.9	2539.28	-2.24928	5e-05	0.00290108
ENSDARG00000062750	si:ch73-74h11.1	20:17049103-17072768	14767.4	3108.27	-2.24823	5e-05	0.00290108
ENSDARG00000061736	ank3a	17:20680224-20877630	12388.7	2728.81	-2.18269	5e-05	0.00290108
ENSDARG00000053254	mylpfa	3:32681333-32686893	28528.8	6429.12	-2.14973	5e-05	0.00290108
ENSDARG00000012066	dcn	4:16379785-16417761	14852.1	3406.82	-2.12417	5e-05	0.00290108
ENSDARG00000044167	padi2	6:47845000-47867099	50034.3	11487.6	-2.12284	5e-05	0.00290108
ENSDARG00000044433	sned1	6:27461317-27520064	12785.6	3027.77	-2.0782	5e-05	0.00290108
ENSDARG00000042707	cx30.3	9:21590319-21594197	26181.2	6262.25	-2.06378	5e-05	0.00290108
ENSDARG00000021720	col7a1	6:40186698-40314609	77219.1	18539.8	-2.05833	5e-05	0.00290108
ENSDARG00000052783	cdc42ep3	13:41967910-42180452	27309	6667.29	-2.0342	5e-05	0.00290108
ENSDARG00000101043	ppl	3:36317931-36340128	221797	54636.1	-2.02132	5e-05	0.00290108
ENSDARG00000006603	csrp1a	23:5831541-5885020	33288.9	8238.82	-2.01453	5e-05	0.00290108
ENSDARG00000103917	znf185	14:14302535-14337627	44844.9	11303.5	-1.98817	5e-05	0.00290108
ENSDARG00000070961	lepr	6:31197143-31246782	17337.7	4374.98	-1.98657	5e-05	0.00290108
ENSDARG00000043010	camk2d1	7:57423276-57578210	18882.7	4814.41	-1.97164	5e-05	0.00290108
ENSDARG00000078550	zgc:194839	8:32792602-32795982	12671.7	3237.42	-1.9687	5e-05	0.00290108
ENSDARG00000056913	pcolcea	10:22819880-22834379	29422.7	7882.42	-1.90022	5e-05	0.00290108
ENSDARG00000071578	si:ch211-222k6.3	22:10037163-10063025	11353.2	3062.15	-1.89048	5e-05	0.00290108
ENSDARG00000068401	yap1	18:37302756-37374658	155779	42494	-1.87417	5e-05	0.00290108
ENSDARG00000086874	si:ch211-232i5.3	20:8093969-8106979	9688.22	2660.04	-1.86478	5e-05	0.00290108
ENSDARG00000087093	si:ch211-157c3.4	3:27511235-27532605	64605.3	17752.7	-1.86361	5e-05	0.00290108
ENSDARG00000022807	zgc:101640	16:13534373-13563698	18883.2	5202.26	-1.85989	5e-05	0.00290108
ENSDARG00000037267	zgc:158263	23:26806690-26824737	10338.9	2849.57	-1.85927	5e-05	0.00290108
ENSDARG00000068219	b3gnt2l	18:44709888-44715794	11081.3	3088.14	-1.84332	5e-05	0.00290108
ENSDARG00000067719	wwtr1	22:38095982-38161452	16937.1	4823.21	-1.81213	5e-05	0.00290108
ENSDARG00000008697	epas1a	12:25684398-25738189	16352.2	4662.2	-1.8104	5e-05	0.00290108
ENSDARG00000042934	ctgfa	20:25441723-25444400	80972.3	23196.1	-1.80355	5e-05	0.00290108
ENSDARG00000077836	ttc22	6:30681183-30689160	12162.7	3484.39	-1.80349	5e-05	0.00290108
ENSDARG00000035809	col1a1b	12:3060965-3098750	111268	31880.6	-1.80329	5e-05	0.00290108
ENSDARG00000020086	nuak1a	4:14361616-14374088	13408.1	3909.56	-1.77803	5e-05	0.00290108
ENSDARG00000060610	pcdh7b	7:63014725-63261279	10362.1	3021.9	-1.77779	5e-05	0.00290108
ENSDARG00000019808	evpla	6:17959265-17983562	94012.7	27878	-1.75373	5e-05	0.00290108
ENSDARG00000077881	chl1a	23:11412342-11513888	11919.6	3561.96	-1.74259	5e-05	0.00290108
ENSDARG00000078552	grhl3	17:26946959-26958792	14280.6	4297.41	-1.73252	5e-05	0.00290108
ENSDARG00000003193	rassf7b	7:49381811-49417900	14031	4317.53	-1.70034	5e-05	0.00290108
ENSDARG00000018643	igf2a	7:48597723-48603707	10096.2	3159.85	-1.67589	5e-05	0.00290108
ENSDARG00000035018	thy1	5:29193904-29203140	9728.05	3044.96	-1.67573	5e-05	0.00290108
ENSDARG00000035327	ckma	5:36231925-36237693	14884.1	4736.84	-1.65177	5e-05	0.00290108
ENSDARG00000039577	ptk2bb	20:19927795-19964548	53922.7	17281.9	-1.64163	5e-05	0.00290108
ENSDARG00000012341	capn9	1:53222100-53247349	98357.3	31592.6	-1.63845	5e-05	0.00290108
ENSDARG00000070427	s100v1	16:28819779-28825383	23509.4	7552.02	-1.6383	5e-05	0.00290108
ENSDARG00000019128	tpm4b	2:55567557-55584168	25734.8	8287.47	-1.63472	5e-05	0.00290108
ENSDARG00000014670	colgalt2	8:19334150-19364693	9609.49	3099.47	-1.63244	5e-05	0.00290108
ENSDARG00000044776	clic3	21:13566926-13575466	16052.6	5182.13	-1.63119	5e-05	0.00290108
ENSDARG00000046148	tnfaip8l2b	16:29763941-29779166	16692.6	5397.65	-1.62881	5e-05	0.00290108
ENSDARG00000016233	sdr16c5a	2:11699472-11720748	63825.4	20640	-1.62868	5e-05	0.00290108
ENSDARG00000034677	scel	9:17298449-17326946	27303.4	8835.92	-1.62763	5e-05	0.00290108
ENSDARG00000052129	boka	6:27069067-27098131	10395.4	3395.49	-1.61426	5e-05	0.00290108
ENSDARG00000079575	aff3	9:21679952-21715787	38886.3	12728.2	-1.61123	5e-05	0.00290108
ENSDARG00000014465	arhgef25b	6:39258633-39278385	17795.3	5825.75	-1.61098	5e-05	0.00290108
ENSDARG00000007582	si:ch1073-155h21.1	20:96056-128364	26669.4	8738.22	-1.60977	5e-05	0.00290108
ENSDARG00000104359	anxa1c	5:64320766-64332739	170538	56038.6	-1.6056	5e-05	0.00290108
ENSDARG00000060682	agr1	9:45790759-45802530	57788	19277.8	-1.58383	5e-05	0.00290108
ENSDARG00000058543	lama5	23:9632363-9833730	373808	125560	-1.57392	5e-05	0.00290108
ENSDARG00000097902	si:ch73-204p21.2	17:16038198-16076645	11182.7	3774.54	-1.5669	5e-05	0.00290108
ENSDARG00000021787	abcb5	16:19734697-19762569	37235.7	12602.1	-1.56303	5e-05	0.00290108
ENSDARG00000074575	si:ch211-269i23.2	1:30267776-30301445	17649.9	5989.29	-1.5592	5e-05	0.00290108
ENSDARG00000100133	lect1	9:54185532-54206826	17843.9	6066.86	-1.55641	5e-05	0.00290108
ENSDARG00000044001	lgals3b	17:10668624-10682400	73988.8	25178.1	-1.55513	5e-05	0.00290108
ENSDARG00000096359	eppk1	19:22763303-22802818	47810.6	16280.2	-1.55422	5e-05	0.00290108
ENSDARG00000052000	cav2	25:18460187-18465395	10849.3	3699.9	-1.55204	5e-05	0.00290108
ENSDARG00000100757	BNC1	KN150342.1:51990-60094	26289.6	8976.8	-1.55022	5e-05	0.00290108
ENSDARG00000102829	cobll1b	9:50347320-50508779	9886.91	3406.82	-1.53709	5e-05	0.00290108
ENSDARG00000059231	hephl1a	15:2458156-2509361	28805.3	9991.08	-1.52762	5e-05	0.00290108
ENSDARG00000078864	lats2	9:21466957-21491659	59341.3	20651	-1.52283	5e-05	0.00290108
ENSDARG00000024775	si:ch211-129c21.1	22:22291747-22315783	27422.9	9786.89	-1.48646	5e-05	0.00290108
ENSDARG00000008403	phospho1	3:15656116-15661237	17819.4	6374.2	-1.48313	5e-05	0.00290108
ENSDARG00000055514	icn2	16:23572018-23576061	60934	21808.2	-1.48238	5e-05	0.00290108
ENSDARG00000042021	mapk12a	18:14876156-14891923	47863.1	17149.4	-1.48076	5e-05	0.00290108
ENSDARG00000055715	capn8	22:26587785-26612706	20384.2	7305.05	-1.48049	5e-05	0.00290108
ENSDARG00000080020	il13ra1	7:18901041-18916098	8629.04	3099.47	-1.47718	5e-05	0.00290108
ENSDARG00000009196	anxa3a	5:38487210-38495470	15832.1	5719.26	-1.46895	5e-05	0.00290108
ENSDARG00000067958	sh3gl1a	2:49723395-49777228	23871.6	8655.19	-1.46366	5e-05	0.00290108
ENSDARG00000034080	plcd1b	2:21729841-21780493	29319.4	10643.1	-1.46194	5e-05	0.00290108
ENSDARG00000045486	pawr	4:21602007-21745618	11336.5	4128.01	-1.45746	5e-05	0.00290108
ENSDARG00000073723	zgc:194679	7:56375647-56381503	10010.6	3679.78	-1.44383	5e-05	0.00290108
ENSDARG00000063040	btbd11b	18:14987652-15132687	10243.5	3771.61	-1.44146	5e-05	0.00290108
ENSDARG00000058381	zgc:171775	23:10211571-10230063	105426	38817.5	-1.44145	5e-05	0.00290108
ENSDARG00000100582	si:ch211-195b11.3	14:38445943-38451570	50793.3	18829.5	-1.43164	5e-05	0.00290108
ENSDARG00000045517	itih5	4:25231459-25256619	13697.5	5087.37	-1.42893	5e-05	0.00290108
ENSDARG00000058358	krt8	23:10314655-10319318	1211730	454449	-1.41487	5e-05	0.00290108
ENSDARG00000044132	ogn	22:10411308-10484661	42987.8	16129.6	-1.41421	5e-05	0.00290108
ENSDARG00000040076	pycard	16:42024405-42040389	17819.4	6701.68	-1.41085	5e-05	0.00290108
ENSDARG00000104836	myom1b	7:71496917-71566624	10086.1	3794.67	-1.41032	5e-05	0.00290108
ENSDARG00000074745	CABZ01044297.1	13:1596015-1650722	48365.6	18220.3	-1.40844	5e-05	0.00290108
ENSDARG00000069463	alox12	7:25758512-25776753	58893.5	22432.1	-1.39254	5e-05	0.00290108
ENSDARG00000026726	anxa1a	5:24978027-24983172	62472.1	24060.3	-1.37656	5e-05	0.00290108
ENSDARG00000102415	scinla	6:23991140-24003857	17202	6632.91	-1.37487	5e-05	0.00290108
ENSDARG00000077765	cx44.2	6:18941181-18949592	18283.5	7055.14	-1.37379	5e-05	0.00290108
ENSDARG00000010981	zdhhc3a	16:39246694-39283419	10441.7	4084.82	-1.35402	5e-05	0.00290108
ENSDARG00000099448	sh3d21	16:35952155-35985282	24008.2	9401.97	-1.35249	5e-05	0.00290108
ENSDARG00000055784	ptpn3	16:26673709-26727182	17309.5	6782.18	-1.35174	5e-05	0.00290108
ENSDARG00000088091	pfn1	23:44470356-44884854	546639	216071	-1.33908	5e-05	0.00290108
ENSDARG00000069692	col7a1l	4:15890681-15967505	160935	63713.9	-1.3368	5e-05	0.00290108
ENSDARG00000102701	eva1ba	16:35991346-36022379	9138.95	3636.59	-1.32944	5e-05	0.00290108
ENSDARG00000069378	pard6a	18:22039607-22105036	17773.5	7083.66	-1.32716	5e-05	0.00290108
ENSDARG00000076856	frem2a	10:26020616-26150416	101063	40701.9	-1.31209	5e-05	0.00290108
ENSDARG00000100630	lye	19:17461685-17463682	60613.1	24423	-1.31139	5e-05	0.00290108
ENSDARG00000087193	prrg2	3:32285233-32292584	10322.7	4159.46	-1.31135	5e-05	0.00290108
ENSDARG00000098777	CU693379.1	19:48570664-48628219	29268.4	11806.2	-1.3098	5e-05	0.00290108
ENSDARG00000027611	sdpra	9:24412198-24431723	45898.1	18536.8	-1.30804	5e-05	0.00290108
ENSDARG00000068191	cdh15	7:55797110-55844260	19605.2	7977.19	-1.29729	5e-05	0.00290108
ENSDARG00000004877	rock2b	20:33668432-33802165	32688.2	13334.6	-1.2936	5e-05	0.00290108
ENSDARG00000079570	rspo2	16:38504337-38604289	17819.9	7290.79	-1.28934	5e-05	0.00290108
ENSDARG00000091801	CU469384.1	16:51378010-51434918	86250.8	35597	-1.27678	5e-05	0.00290108
ENSDARG00000034210	si:dkey-240h12.4	19:11249290-11290784	13963.4	5768.31	-1.27543	5e-05	0.00290108
ENSDARG00000015506	klf5a	1:33860921-33880045	16476.8	6822.43	-1.27208	5e-05	0.00290108
ENSDARG00000068503	gbgt1l4	5:23264576-23301587	21719.9	9011.18	-1.26923	5e-05	0.00290108
ENSDARG00000096932	si:ch211-37e10.2	24:6078571-6089020	11421.3	4739.77	-1.26883	5e-05	0.00290108
ENSDARG00000036830	krt91	19:5433425-5464284	3872250	1609130	-1.26689	5e-05	0.00290108
ENSDARG00000036830	krt17	19:5433425-5464284	3872250	1609130	-1.26689	5e-05	0.00290108
ENSDARG00000004034	arhgdig	3:27582767-27638390	91046.8	38075.8	-1.25773	5e-05	0.00290108
ENSDARG00000031782	aim1a	17:25463074-25545456	79323.9	33417	-1.24718	5e-05	0.00290108
ENSDARG00000104181	tmsb1	14:11760680-11765665	66534.2	28122.5	-1.24237	5e-05	0.00290108
ENSDARG00000101892	ino80e	16:10531933-10537997	26521.2	11266.2	-1.23515	5e-05	0.00290108
ENSDARG00000079372	si:ch211-264f5.6	19:5813596-5851476	57554.1	24468.7	-1.23398	5e-05	0.00290108
ENSDARG00000017624	krt4	6:39310961-39315491	5844800	2489020	-1.23157	5e-05	0.00290108
ENSDARG00000092364	si:ch211-218c6.8	18:16997428-17000651	19552	8327.72	-1.23132	5e-05	0.00290108
ENSDARG00000088885	si:ch1073-340i21.3	15:46114201-46121452	50240.4	21512.6	-1.22366	5e-05	0.00290108
ENSDARG00000063295	myh9a	6:7578623-7619545	444662	190990	-1.21922	5e-05	0.00290108
ENSDARG00000053773	vgll2b	17:27417662-27430564	26070.5	11205.8	-1.21817	5e-05	0.00290108
ENSDARG00000093494	si:ch211-217k17.9	1:51757706-51765926	11670	5061.38	-1.2052	5e-05	0.00290108
ENSDARG00000102178	emilin2b	7:71472578-71496057	63673	27637.7	-1.20404	5e-05	0.00290108
ENSDARG00000052148	ptgs1	5:64226203-64265272	81374.8	35459.8	-1.1984	5e-05	0.00290108
ENSDARG00000014626	dlx3b	12:5673442-5676963	68440	29857.9	-1.19673	5e-05	0.00290108
ENSDARG00000037655	pls3	14:13147112-13219444	146725	64305.2	-1.19011	5e-05	0.00290108
ENSDARG00000097635	wu:fb18f06	15:46141931-46143819	47516.7	21018.7	-1.17676	5e-05	0.00290108
ENSDARG00000012824	itga3b	12:5552389-5628232	71750	31831.2	-1.17254	5e-05	0.00290108
ENSDARG00000021789	myoc	20:15119576-15125746	28301	12555.9	-1.17248	5e-05	0.00290108
ENSDARG00000019845	pdlim1	13:25632457-25643733	62025.6	27553.9	-1.17061	5e-05	0.00290108
ENSDARG00000038010	rac2	3:29380000-29412427	14336.7	6380.07	-1.16806	5e-05	0.00290108
ENSDARG00000062590	pleca	19:22823495-23037488	212127	94683.8	-1.16374	5e-05	0.00290108
ENSDARG00000041051	mid1ip1a	9:30452441-30453669	25554.1	11450.2	-1.15818	5e-05	0.00290108
ENSDARG00000043442	zgc:153665	11:30381608-30388979	12983.4	5857.2	-1.14838	5e-05	0.00290108
ENSDARG00000058371	krt5	23:10238225-10242488	1567330	707236	-1.14805	5e-05	0.00290108
ENSDARG00000019601	col12a1b	20:49647130-49880731	49456.8	22342.8	-1.14636	5e-05	0.00290108
ENSDARG00000090230	tmem108	24:9603625-9732820	20582.9	9307.21	-1.14503	5e-05	0.00290108
ENSDARG00000004930	lmo7a	9:22082880-22159226	26425.7	11964.3	-1.14321	5e-05	0.00290108
ENSDARG00000052997	sema4e	2:49787947-49869451	34065.1	15429	-1.14265	5e-05	0.00290108
ENSDARG00000007219	actn1	13:36195255-36265670	126199	57586.7	-1.13189	5e-05	0.00290108
ENSDARG00000062370	bcl2l13	18:20592618-20619234	33334.7	15236.1	-1.12953	5e-05	0.00290108
ENSDARG00000025403	ftr83	5:30141573-30149340	52284.2	23994.9	-1.12365	5e-05	0.00290108
ENSDARG00000086647	chrng	2:45228490-45244745	21191.5	9746.63	-1.12051	5e-05	0.00290108
ENSDARG00000010255	bin2b	6:38882629-38895963	19998.9	9201.12	-1.12004	5e-05	0.00290108
ENSDARG00000040606	tfap2c	6:56157659-56195515	121540	55961.1	-1.11894	5e-05	0.00290108
ENSDARG00000100697	FQ323156.1	16:51328511-51349886	15865.9	7362.49	-1.10767	5e-05	0.00290108
ENSDARG00000034211	capn2l	22:26617034-26646980	23950.8	11128.2	-1.10585	5e-05	0.00290108
ENSDARG00000034211	zgc:92480	22:26617034-26646980	23950.8	11128.2	-1.10585	5e-05	0.00290108
ENSDARG00000046019	snai1b	23:2567004-2573963	14683.1	6828.3	-1.10456	5e-05	0.00290108
ENSDARG00000009387	robo4	10:31358278-31408437	21631	10072.9	-1.10262	5e-05	0.00290108
ENSDARG00000012972	cfl1l	13:33497193-33499882	347891	162661	-1.09677	5e-05	0.00290108
ENSDARG00000019062	arpc5b	20:34248790-34252729	22360.1	10468.7	-1.09484	5e-05	0.00290108
ENSDARG00000051861	pkp3a	25:22053722-22094185	37931.8	17767	-1.09421	5e-05	0.00290108
ENSDARG00000077410	myo9b	2:37702463-37762526	36318.2	17037.4	-1.09199	5e-05	0.00290108
ENSDARG00000038151	zgc:92360	6:561005-574539	50043.5	23495.1	-1.09083	5e-05	0.00290108
ENSDARG00000069473	frem1a	7:69418042-69487171	14008.3	6601.05	-1.08552	5e-05	0.00290108
ENSDARG00000058666	dennd2da	8:12938257-12991592	21324.4	10060.2	-1.08385	5e-05	0.00290108
ENSDARG00000022689	itgb1b.2	2:43719682-43753656	36630.4	17298.7	-1.08238	5e-05	0.00290108
ENSDARG00000039677	dsc2l	20:7272554-7303958	62013.1	29335.1	-1.07995	5e-05	0.00290108
ENSDARG00000061391	grhl1	17:32412744-32473881	31664.7	14986.2	-1.07924	5e-05	0.00290108
ENSDARG00000078404	cdh26.1	23:970880-1008485	19891.4	9416.23	-1.07893	5e-05	0.00290108
ENSDARG00000004658	zgc:101810	7:7145865-7164981	88315.2	41911.1	-1.07533	5e-05	0.00290108
ENSDARG00000052652	fermt1	20:45871712-45908601	74146.7	35193.1	-1.07509	5e-05	0.00290108
ENSDARG00000051975	cd99	1:32622829-32647456	16465.2	7816.18	-1.07489	5e-05	0.00290108
ENSDARG00000093584	zgc:193505	13:22545351-22547652	28758.1	13739.2	-1.06567	5e-05	0.00290108
ENSDARG00000011672	sema3b	8:26564691-26623305	34213.3	16460	-1.05559	5e-05	0.00290108
ENSDARG00000069279	elovl7a	8:16722591-16734086	16765.8	8071.95	-1.05453	5e-05	0.00290108
ENSDARG00000096849	si:dkey-16p21.8	3:32193428-32205981	34806.1	16799.3	-1.05094	5e-05	0.00290108
ENSDARG00000074719	rab38c	21:30512372-30524274	11822.8	5742.32	-1.04187	5e-05	0.00290108
ENSDARG00000095288	rusc2	5:18797473-18825541	15730.2	7669.84	-1.03627	5e-05	0.00290108
ENSDARG00000077009	wdfy4	13:30850626-30938417	39224.8	19180.1	-1.03216	5e-05	0.00290108
ENSDARG00000003216	anxa2a	25:33527665-33541952	31017.2	15184.5	-1.03047	5e-05	0.00290108
ENSDARG00000069168	si:dkey-73n10.1	18:18942417-18953032	43181.3	21231.7	-1.02419	5e-05	0.00290108
ENSDARG00000077777	tmsb4x	9:54612561-54614146	636579	313147	-1.0235	5e-05	0.00290108
ENSDARG00000000212	krt97	22:11726357-11749889	149617	74272.8	-1.01037	5e-05	0.00290108
ENSDARG00000020328	plekha6	11:23089971-23316539	51708.5	25669.6	-1.01034	5e-05	0.00290108
ENSDARG00000030905	cited2	20:37012263-37014791	21091.9	10482.1	-1.00876	5e-05	0.00290108
ENSDARG00000054616	cldni	3:30790403-30795479	229854	114568	-1.00451	5e-05	0.00290108
ENSDARG00000021383	naalad2	15:43882599-43918621	20474.5	10229.2	-1.00113	5e-05	0.00290108
ENSDARG00000002909	tjp3	22:17632631-17663895	36568.8	18333.1	-0.996165	5e-05	0.00290108
ENSDARG00000005762	col14a1a	16:14794795-15160722	115555	58407.7	-0.984351	5e-05	0.00290108
ENSDARG00000016357	fmo5	20:15184947-15205206	76361.8	38607.5	-0.983971	5e-05	0.00290108
ENSDARG00000100431	spaca4l	19:17451426-17459867	18933.7	9586.04	-0.981949	5e-05	0.00290108
ENSDARG00000075622	zgc:174938	16:46601637-46606118	58409.5	29572.8	-0.981931	5e-05	0.00290108
ENSDARG00000105129	CABZ01103941.1	KN150169.1:894-6392	13737.4	6991.83	-0.974363	5e-05	0.00290108
ENSDARG00000002084	lamb2	23:20253815-20332147	16111.4	8209.9	-0.972644	5e-05	0.00290108
ENSDARG00000054060	pof1b	21:38463378-38534328	41107	21053.1	-0.965353	5e-05	0.00290108
ENSDARG00000076321	col28a2a	9:48600010-48673250	56177.7	28860.4	-0.960904	5e-05	0.00290108
ENSDARG00000026166	emilin1b	17:12284904-12344030	127743	65779.8	-0.957527	5e-05	0.00290108
ENSDARG00000006202	erbb3a	6:7309033-7374942	16783.4	8663.58	-0.953997	5e-05	0.00290108
ENSDARG00000009133	myo1eb	16:38251807-38288877	56890	29395.5	-0.952582	5e-05	0.00290108
ENSDARG00000007077	si:dkey-145p14.5	9:33049408-33064822	84608.8	43807.2	-0.949639	5e-05	0.00290108
ENSDARG00000079255	zgc:174935	16:17804510-17807155	13963.8	7230.41	-0.949547	5e-05	0.00290108
ENSDARG00000045980	cst14b.1	5:4081427-4091680	60651.1	31495.3	-0.945396	5e-05	0.00290108
ENSDARG00000075954	serpinh1a	10:38568502-38600668	139216	72798.9	-0.935339	5e-05	0.00290108
ENSDARG00000069093	col2a1a	8:21163334-21187388	820286	429583	-0.93319	5e-05	0.00290108
ENSDARG00000029356	mboat1	16:6454594-6484140	18883.7	9895.91	-0.932235	5e-05	0.00290108
ENSDARG00000041703	rrbp1b	22:25059296-25082243	274196	143949	-0.929652	5e-05	0.00290108
ENSDARG00000078741	zgc:172136	13:39110250-39145615	30989	16302.4	-0.926672	5e-05	0.00290108
ENSDARG00000012467	spint1b	20:3201391-3220609	33373.6	17600.5	-0.923089	5e-05	0.00290108
ENSDARG00000033170	sult2st1	12:624353-640031	21426.2	11318.1	-0.920739	5e-05	0.00290108
ENSDARG00000103454	TRPM6	KN150339.1:1640-33759	21233.6	11283.8	-0.912098	5e-05	0.00290108
ENSDARG00000091555	ostf1	5:6159742-6182944	30570.3	16325	-0.905045	5e-05	0.00290108
ENSDARG00000104267	postnb	15:32852114-32882686	133604	71360.7	-0.90476	5e-05	0.00290108
ENSDARG00000045262	gsnb	5:62595207-62626111	111781	60130.7	-0.8945	5e-05	0.00290108
ENSDARG00000030722	xirp1	2:24093962-24113167	62328.5	33732.7	-0.885745	5e-05	0.00290108
ENSDARG00000006060	aim1b	4:847995-885445	41381.6	22480.8	-0.880298	5e-05	0.00290108
ENSDARG00000037517	slc35c2	23:20505044-20585611	88045.2	47940.7	-0.876994	5e-05	0.00290108
ENSDARG00000061923	amotl2a	6:28001381-28010531	173300	94482.2	-0.875155	5e-05	0.00290108
ENSDARG00000100088	zmp:0000001114	15:37122102-37202477	31058	16968.2	-0.872127	5e-05	0.00290108
ENSDARG00000015947	matn4	6:52759103-52847865	22950	12539.2	-0.87205	5e-05	0.00290108
ENSDARG00000060980	atp8b1	21:3467097-3548981	22893.5	12521.6	-0.870521	5e-05	0.00290108
ENSDARG00000017369	sema3d	18:9213758-9280656	44977.8	25088.8	-0.842168	5e-05	0.00290108
ENSDARG00000019564	asap2b	20:29731773-29772579	78379.2	43962.4	-0.834203	5e-05	0.00290108
ENSDARG00000087697	lpl	22:15598221-15603932	28401.5	15968.6	-0.830725	5e-05	0.00290108
ENSDARG00000018404	krt18	23:10412880-10416784	1004610	568688	-0.820927	5e-05	0.00290108
ENSDARG00000061231	tinagl1	19:42183995-42244582	31082.1	17623.6	-0.818574	5e-05	0.00290108
ENSDARG00000012013	cpa6	24:18739209-18775152	47824.7	27117.4	-0.818537	5e-05	0.00290108
ENSDARG00000091699	capn2a	13:42600055-42630618	72544.3	41170.2	-0.81726	5e-05	0.00290108
ENSDARG00000036820	mgll	8:26273420-26307362	28130.5	15971.6	-0.816631	5e-05	0.00290108
ENSDARG00000035329	capns1a	5:36054663-36065541	45795.7	26043.1	-0.814309	5e-05	0.00290108
ENSDARG00000024492	col9a2	19:38834938-38880434	63750.8	36254.8	-0.814272	5e-05	0.00290108
ENSDARG00000017988	dse	20:545610-567877	56709.8	32328	-0.810813	5e-05	0.00290108
ENSDARG00000067713	snx18a	5:39672694-39692146	48453.2	27636.9	-0.809994	5e-05	0.00290108
ENSDARG00000063563	creb3l2	4:4702127-4743413	53549.9	30544.3	-0.809979	5e-05	0.00290108
ENSDARG00000055592	capn2b	22:26308165-26334019	60141.2	34437.1	-0.804389	5e-05	0.00290108
ENSDARG00000063661	nuak2	22:470566-497731	44580	25537.5	-0.803781	5e-05	0.00290108
ENSDARG00000044356	tp63	6:28805218-28923664	87432	50529	-0.79105	5e-05	0.00290108
ENSDARG00000009978	icn	16:23516156-23517520	56372.2	32603.5	-0.789956	5e-05	0.00290108
ENSDARG00000103479	ptprfa	6:2917363-3114174	44679.1	26123.7	-0.774244	5e-05	0.00290108
ENSDARG00000027310	lsp1	25:30746493-30819003	175195	102501	-0.773324	5e-05	0.00290108
ENSDARG00000061173	st14a	18:44538744-44571298	54635.5	32032.4	-0.770305	5e-05	0.00290108
ENSDARG00000020007	col1a2	19:41354431-41415860	264357	155149	-0.768827	5e-05	0.00290108
ENSDARG00000039832	gsta.2	13:699293-726410	39348.2	23160.6	-0.764627	5e-05	0.00290108
ENSDARG00000040864	si:dkey-286j15.1	22:30060730-30084388	95655.8	56397.1	-0.762231	5e-05	0.00290108
ENSDARG00000103969	smyhc3	24:40956287-41114665	943898	557665	-0.759232	5e-05	0.00290108
ENSDARG00000103969	smyhc2	24:40956287-41114665	943898	557665	-0.759232	5e-05	0.00290108
ENSDARG00000100223	si:zfos-1011f11.1	1:65690-72103	144291	85541	-0.754289	5e-05	0.00290108
ENSDARG00000061328	cdon	18:44059597-44135697	79739.5	47728.1	-0.740455	5e-05	0.00290108
ENSDARG00000095580	si:ch211-67e16.11	9:14181007-14226301	27247.8	16322.1	-0.739314	5e-05	0.00290108
ENSDARG00000037845	col9a3	23:482720-511987	89339.7	53547.2	-0.738491	5e-05	0.00290108
ENSDARG00000029764	mef2ca	10:43716433-43826987	43705.6	26350.1	-0.730011	5e-05	0.00290108
ENSDARG00000018566	flnca	25:34509158-34540292	80981.1	48937.8	-0.726637	5e-05	0.00290108
ENSDARG00000026531	alcama	10:28845123-28949177	106325	64256.5	-0.726572	5e-05	0.00290108
ENSDARG00000078888	iqgap1	7:50370775-50489379	88190.7	53344.2	-0.725294	5e-05	0.00290108
ENSDARG00000058693	cast	21:11473259-11564415	159660	98348.5	-0.699023	5e-05	0.00290108
ENSDARG00000061764	ahnak	14:26461226-26498349	823496	509349	-0.693107	5e-05	0.00290108
ENSDARG00000098294	col5a3a	3:53518592-53664800	118115	73411.1	-0.686121	5e-05	0.00290108
ENSDARG00000005104	limk2	5:20319608-20359574	75314.2	46846.3	-0.684987	5e-05	0.00290108
ENSDARG00000014522	cdh6	2:28393409-28542893	120797	75566.7	-0.676766	5e-05	0.00290108
ENSDARG00000057911	zgc:86709	20:9983545-9993078	158213	99572.9	-0.668041	5e-05	0.00290108
ENSDARG00000068177	pak2a	2:36626448-36654420	225127	142323	-0.661575	5e-05	0.00290108
ENSDARG00000074677	frem3	1:34882061-34921533	218212	138085	-0.66017	5e-05	0.00290108
ENSDARG00000035858	cnn2	2:24892597-24898781	180644	114378	-0.659335	5e-05	0.00290108
ENSDARG00000036558	col18a1	9:42019825-42177718	584967	374966	-0.641597	5e-05	0.00290108
ENSDARG00000012405	col1a1a	3:23089721-23108910	368687	239249	-0.62388	5e-05	0.00290108
ENSDARG00000104693	il6st	10:5787400-5820365	52819.5	90184.8	0.771812	5e-05	0.00290108
ENSDARG00000021242	mvp	3:15541502-15584730	31835.5	60709.3	0.931279	5e-05	0.00290108
ENSDARG00000058206	si:ch211-153b23.5	14:11151485-11154988	9398.76	36157.1	1.94374	5e-05	0.00290108
ENSDARG00000104593	cyp2k18	3:12558900-12674938	9540.47	2099.86	-2.18377	0.0001	0.00536047
ENSDARG00000057984	eps8l1	3:16363418-16387641	9093.1	3567.82	-1.34973	0.0001	0.00536047
ENSDARG00000012981	osbpl7	12:28658686-28680055	13136.2	5624.49	-1.22376	0.0001	0.00536047
ENSDARG00000057437	apodb	24:26161320-26183680	14082.4	6667.29	-1.07872	0.0001	0.00536047
ENSDARG00000099306	zgc:175088	11:41731443-41841731	64170.4	31848.4	-1.01069	0.0001	0.00536047
ENSDARG00000087596	si:ch73-95l15.5	15:35105346-35128147	18979.5	9600.29	-0.983294	0.0001	0.00536047
ENSDARG00000043182	hhla2a.1	10:35473238-35493764	15401.9	8206.96	-0.908184	0.0001	0.00536047
ENSDARG00000026052	ccdc3a	4:7993244-8005834	21065	11665.8	-0.852568	0.0001	0.00536047
ENSDARG00000001634	kirrela	7:18818201-18894659	30418.4	18068.5	-0.751468	0.0001	0.00536047
ENSDARG00000011245	esrp1	16:26767234-26803277	54499.8	33399.4	-0.70643	0.0001	0.00536047
ENSDARG00000069946	itga6b	1:30215218-30260789	54459	34301.7	-0.666892	0.0001	0.00536047
ENSDARG00000006314	itgav	9:11626296-11683828	112268	71843.3	-0.644025	0.0001	0.00536047
ENSDARG00000101324	apoa1b	15:31388-33853	18300.6	32118	0.811491	0.0001	0.00536047
ENSDARG00000068275	ptx3a	18:41323806-41475414	9711.38	4067.63	-1.25549	0.00015	0.00757543
ENSDARG00000059029	mmp28	15:1832911-1858594	11271.7	4905.61	-1.2002	0.00015	0.00757543
ENSDARG00000028096	si:ch211-95j8.2	10:15088717-15090662	13062.1	6009.41	-1.12009	0.00015	0.00757543
ENSDARG00000019442	AMOTL1	15:2857285-2883370	11721.4	5472.29	-1.09892	0.00015	0.00757543
ENSDARG00000012016	hpgd	1:37679517-37695980	10719.2	5024.06	-1.09327	0.00015	0.00757543
ENSDARG00000061885	satb2	9:32745523-32804842	11319.8	5440.84	-1.05695	0.00015	0.00757543
ENSDARG00000032932	cnksr1	17:26972139-27030146	12875.5	6201.87	-1.05385	0.00015	0.00757543
ENSDARG00000018814	esrp2	7:34523351-34550359	49325.2	29923.8	-0.721033	0.00015	0.00757543
ENSDARG00000039392	wnk1b	4:8036934-8146942	39814.4	24198.7	-0.718363	0.00015	0.00757543
ENSDARG00000103747	cav1	25:18467075-18481186	40937.9	25031.8	-0.709676	0.00015	0.00757543
ENSDARG00000025301	gfap	3:31660726-31672767	54515.1	33644.6	-0.696279	0.00015	0.00757543
ENSDARG00000004246	slit2	1:23092609-23219297	59149.6	36737.4	-0.687119	0.00015	0.00757543
ENSDARG00000074023	rbms1a	11:10925490-10976702	87557.1	54639.4	-0.680282	0.00015	0.00757543
ENSDARG00000101209	lamb1a	25:31135500-31218295	702600	470540	-0.578387	0.00015	0.00757543
ENSDARG00000032575	ywhaz	19:12244899-12274094	364644	245202	-0.572516	0.00015	0.00757543
ENSDARG00000104418	BX248318.1	11:27805524-27839741	43040.5	70039.9	0.70248	0.00015	0.00757543
ENSDARG00000053973	fetub	22:37934446-37944777	10045.3	18921.4	0.913495	0.00015	0.00757543
ENSDARG00000086539	CABZ01115881.1	1:58250747-58264595	8890.25	732.517	-3.60129	0.0002	0.00962221
ENSDARG00000063299	pcloa	4:11377064-11448326	8539.2	3464.26	-1.30155	0.0002	0.00962221
ENSDARG00000017010	scamp2l	7:56787508-56805311	10010.6	4153.59	-1.26909	0.0002	0.00962221
ENSDARG00000011956	dlx4a	3:34540567-34551913	11658.4	5452.16	-1.09647	0.0002	0.00962221
ENSDARG00000006422	esyt3	9:23972986-23996163	10594.1	5081.5	-1.05993	0.0002	0.00962221
ENSDARG00000005510	gdf6b	19:23414857-23418352	14439.5	7511.76	-0.942795	0.0002	0.00962221
ENSDARG00000102332	CABZ01062996.1	KN149966.1:102743-131059	24343.1	14144.7	-0.783251	0.0002	0.00962221
ENSDARG00000028507	itgb4	8:13069044-13121882	25746.8	15164.4	-0.763704	0.0002	0.00962221
ENSDARG00000091902	b3gnt2b	17:24018389-24063963	26001.1	15500.7	-0.746238	0.0002	0.00962221
ENSDARG00000013168	jag1b	13:35213349-35264263	37932.2	22742.4	-0.738038	0.0002	0.00962221
ENSDARG00000015552	phactr4a	19:15238120-15325059	33669.1	20222.9	-0.735439	0.0002	0.00962221
ENSDARG00000078696	synpo2lb	12:26318065-26339147	40694.3	24532	-0.730163	0.0002	0.00962221
ENSDARG00000039669	zgc:100864	20:52686575-52720064	73237.6	46007.3	-0.670721	0.0002	0.00962221
ENSDARG00000068397	tns2b	6:39016340-39053783	72931.9	46343.2	-0.654194	0.0002	0.00962221
ENSDARG00000019122	he1b	22:14026833-14090589	52799.6	87630	0.730897	0.0002	0.00962221
ENSDARG00000010434	clu	20:39357595-39371108	11285.6	21064.8	0.900356	0.0002	0.00962221
ENSDARG00000009313	zgc:63831	3:24990607-25004561	10458.4	4990.31	-1.06746	0.00025	0.0114924
ENSDARG00000010250	nqo1	7:56401842-56420909	18667.4	9901.78	-0.914761	0.00025	0.0114924
ENSDARG00000059123	plcd1a	24:20228068-20274277	19013.8	10634.3	-0.838324	0.00025	0.0114924
ENSDARG00000008548	arhgap12a	2:43896175-43944227	16975.6	9588.56	-0.824074	0.00025	0.0114924
ENSDARG00000038489	b3gnt7	22:36687670-36692452	19766.9	11559.3	-0.774034	0.00025	0.0114924
ENSDARG00000027500	oxsr1b	24:19916404-20008546	26453.5	15667.1	-0.755721	0.00025	0.0114924
ENSDARG00000034105	mtus1b	1:15855795-15924804	23022.7	13693.5	-0.749563	0.00025	0.0114924
ENSDARG00000004539	ptgs2a	2:21258434-21265802	45677.6	28444.5	-0.683338	0.00025	0.0114924
ENSDARG00000071196	sdprb	6:8469609-8635545	70127.6	44097.4	-0.66929	0.00025	0.0114924
ENSDARG00000008886	msx1b	1:48708479-48710893	126224	80556.8	-0.647907	0.00025	0.0114924
ENSDARG00000023963	tpm4a	22:15552292-15576521	194478	129922	-0.581961	0.00025	0.0114924
ENSDARG00000011785	tbx6	12:3875778-3886305	760112	1123550	0.563786	0.00025	0.0114924
ENSDARG00000002707	her11	14:30198170-30200653	9280.67	17264.3	0.895489	0.00025	0.0114924
ENSDARG00000016188	si:ch73-63e15.2	22:17667202-17756235	10962.8	20912.6	0.931761	0.00025	0.0114924
ENSDARG00000070702	s100v2	19:24679329-24683600	10429.2	4736.84	-1.13864	0.0003	0.0134613
ENSDARG00000022531	ntn1b	3:25578165-25683274	14383	7810.72	-0.880835	0.0003	0.0134613
ENSDARG00000104028	si:dkey-74k8.3	14:20755258-20766954	21427.2	12265.8	-0.804802	0.0003	0.0134613
ENSDARG00000093931	fam101b	15:25160766-25164414	26006.6	15242	-0.770828	0.0003	0.0134613
ENSDARG00000095796	si:dkey-87o1.2	16:17807959-17813088	26040	15535.1	-0.745199	0.0003	0.0134613
ENSDARG00000089640	si:dkey-117n7.5	4:15969727-15976155	9915.16	4604.76	-1.10651	0.00035	0.015188
ENSDARG00000056228	pld1a	2:25904921-25976456	12497.1	6184.68	-1.01482	0.00035	0.015188
ENSDARG00000040432	klf2b	19:17832517-17838270	10526	5285.29	-0.993907	0.00035	0.015188
ENSDARG00000007289	si:dkey-27j5.3	1:56656254-56668369	11823.3	6107.11	-0.953066	0.00035	0.015188
ENSDARG00000034933	chchd3b	25:3232956-3243584	12735.2	6937.32	-0.876366	0.00035	0.015188
ENSDARG00000040628	zgc:110333	15:42604011-42637647	18390.4	10209.1	-0.849097	0.00035	0.015188
ENSDARG00000003446	ippk	22:10486649-10509498	27326.5	16227.3	-0.751877	0.00035	0.015188
ENSDARG00000034943	si:ch211-127l15.5	14:31525041-31541548	41119.5	25799.1	-0.672501	0.00035	0.015188
ENSDARG00000040565	ckmb	15:23708452-23711813	42365.3	26973.6	-0.651336	0.00035	0.015188
ENSDARG00000094133	wu:fc21g02	1:44205213-44227684	74133.3	47394.7	-0.645395	0.00035	0.015188
ENSDARG00000073870	gdpd2	14:32879770-32920527	8713.8	3312.05	-1.39558	0.0004	0.016954
ENSDARG00000068888	klhl41a	9:48572983-48584546	9246.86	4142.27	-1.15854	0.0004	0.016954
ENSDARG00000101471	fgd4a	18:12168573-12260806	16822.7	9310.14	-0.853538	0.0004	0.016954
ENSDARG00000020956	pck2	24:12775599-12794503	20038.7	11605.4	-0.787996	0.0004	0.016954
ENSDARG00000057918	tsc1b	21:17265153-17303196	67335.4	102936	0.612311	0.0004	0.016954
ENSDARG00000010785	thbs1b	20:29134729-29148944	10158.3	5026.99	-1.01489	0.0005	0.0202374
ENSDARG00000074390	tmem176l.4	16:46684938-46697749	13001	6900	-0.913953	0.0005	0.0202374
ENSDARG00000079917	rassf7a	25:25358492-25407516	14371.4	7747.41	-0.891414	0.0005	0.0202374
ENSDARG00000003091	oclnb	5:25612467-25620718	15407	8612.01	-0.83916	0.0005	0.0202374
ENSDARG00000100564	si:ch211-195b11.7	14:38454817-38469244	18861	10651.5	-0.82435	0.0005	0.0202374
ENSDARG00000055647	ftr82	5:30106979-30115072	20282.8	11487.6	-0.820183	0.0005	0.0202374
ENSDARG00000099115	MYH6 (1 of many)	19:890368-910641	30855.6	19002.7	-0.69933	0.0005	0.0202374
ENSDARG00000008363	mcl1b	16:29651325-29656830	36064.4	22940.7	-0.652664	0.0005	0.0202374
ENSDARG00000008030	myl9b	6:1641805-1664198	58699	38550.5	-0.606588	0.0005	0.0202374
ENSDARG00000020693	sesn1	20:32249475-32367987	83323.5	125750	0.593763	0.0005	0.0202374
ENSDARG00000055283	id2a	17:34857950-34860219	36267.3	55645.3	0.617592	0.0005	0.0202374
ENSDARG00000045947	si:ch211-173d10.1	12:4340965-4497181	12037.7	5107.5	-1.23687	0.00055	0.0217775
ENSDARG00000053542	kctd12.2	1:33563356-33564835	8912.48	4199.71	-1.08554	0.00055	0.0217775
ENSDARG00000055926	foxi3a	21:30314560-30316256	14382.5	7796.46	-0.883424	0.00055	0.0217775
ENSDARG00000020417	emx3	14:26065428-26078939	22037.1	13211.3	-0.738163	0.00055	0.0217775
ENSDARG00000016691	cd9b	4:4226080-4252760	52212.4	33450.9	-0.642345	0.00055	0.0217775
ENSDARG00000076673	wu:fi04e12	20:53044040-53077408	76566.5	49713.5	-0.623077	0.00055	0.0217775
ENSDARG00000104866	CR387987.1	3:34522635-34527237	22305.7	36755.4	0.720542	0.00055	0.0217775
ENSDARG00000061741	itpr3	8:21222106-21320997	33735.8	20993.1	-0.684365	0.0006	0.023428
ENSDARG00000091481	foxc1a	2:814506-816681	103524	151735	0.551584	0.0006	0.023428
ENSDARG00000103959	pak1	18:3268381-3312641	66400.8	99576.7	0.584607	0.0006	0.023428
ENSDARG00000017799	tgm1	23:1721805-1739284	10514.9	5486.55	-0.938466	0.00065	0.0250644
ENSDARG00000104818	si:ch211-93f2.1	25:29919796-29941612	12682.8	6897.07	-0.87882	0.00065	0.0250644
ENSDARG00000062003	myo5b	21:22410324-22510912	17157.1	9939.09	-0.787622	0.00065	0.0250644
ENSDARG00000019995	bmp4	17:50485000-50507066	24608	15040.7	-0.710251	0.00065	0.0250644
ENSDARG00000068760	tnks1bp1	5:5953585-6004893	29115.1	18306.7	-0.669402	0.00065	0.0250644
ENSDARG00000035907	fam49al	19:31046139-31096365	71766.2	106608	0.570938	0.00065	0.0250644
ENSDARG00000070141	si:ch211-191i18.2	19:42693635-42721918	9586.33	4719.64	-1.0223	0.0007	0.0265465
ENSDARG00000052695	nr2f1a	5:49093201-49100038	16807.5	9516.86	-0.820545	0.0007	0.0265465
ENSDARG00000019342	chrnd	24:25538119-25546069	16575	9404.9	-0.817521	0.0007	0.0265465
ENSDARG00000076264	zgc:195170	22:4388690-4560420	35283.1	20803.2	-0.762175	0.0007	0.0265465
ENSDARG00000043128	cldne	15:2596307-2685761	55205.6	34855.6	-0.663424	0.0007	0.0265465
ENSDARG00000035622	xbp1	5:15444193-15448703	203136	140201	-0.534956	0.0007	0.0265465
ENSDARG00000052470	igfbp2a	6:18861318-18891956	10571.4	5084.44	-1.05601	0.00075	0.0279634
ENSDARG00000062864	gk5	2:16983647-17026045	27904.5	17600.5	-0.664879	0.00075	0.0279634
ENSDARG00000019541	gpt2l	2:3701937-3741821	67310	45088.2	-0.578071	0.00075	0.0279634
ENSDARG00000036785	si:ch211-226m16.2	23:33411196-33424459	40598.9	25810	-0.65351	0.0008	0.0295433
ENSDARG00000035514	adam28	5:27293880-27320617	13414.6	7477.38	-0.843196	0.00085	0.0308564
ENSDARG00000057317	nexn	8:18470428-18502176	121879	82777	-0.558151	0.00085	0.0308564
ENSDARG00000032103	mapk6	18:39191488-39219549	275571	192991	-0.513891	0.00085	0.0308564
ENSDARG00000077897	znf296	18:36650914-36667290	8560.96	3912.49	-1.12969	0.0009	0.0323306
ENSDARG00000092199	si:ch211-250c4.4	13:7836688-7897954	27359.4	17316.3	-0.659911	0.0009	0.0323306
ENSDARG00000052279	osgn1	6:50696161-50705470	9292.25	4630.75	-1.00478	0.00095	0.03362
ENSDARG00000102395	HAPLN1 (1 of many)	KN150172.1:18076-33372	11455.1	6265.18	-0.870557	0.00095	0.03362
ENSDARG00000006112	myof	12:10479629-10529345	14456.1	8321.85	-0.796707	0.00095	0.03362
ENSDARG00000059483	tead1b	7:65532392-65701173	47315.2	31377.1	-0.592594	0.00095	0.03362
ENSDARG00000028148	pax2a	13:29640386-29674090	16133.1	26002.9	0.688645	0.00095	0.03362
ENSDARG00000052170	uap1	6:35052810-35068789	42847.4	28320.8	-0.597347	0.001	0.0350492
ENSDARG00000012949	scml2	11:29858997-29911039	169434	118043	-0.521413	0.001	0.0350492
ENSDARG00000022160	ttc23	18:20836348-20864682	12894.5	21823.3	0.759117	0.001	0.0350492
ENSDARG00000103025	hmgcs1	10:6009364-6033188	20832.5	12843.2	-0.697836	0.00105	0.0364921
ENSDARG00000099479	CABZ01069339.1	23:43829562-43850999	44398.9	29239.9	-0.602586	0.00105	0.0364921
ENSDARG00000033327	unc5b	13:28997627-29097341	68769.8	47167.9	-0.543968	0.00105	0.0364921
ENSDARG00000055618	acta1b	13:24148570-24155940	108199	72457.4	-0.578482	0.0011	0.0378477
ENSDARG00000073978	crabp2a	16:14493358-14506883	90680	61442.1	-0.561555	0.0011	0.0378477
ENSDARG00000098215	BICD2 (1 of many)	8:52965538-53002401	64245.4	43964.5	-0.547256	0.0011	0.0378477
ENSDARG00000023797	ryr1b	18:35516111-35755583	9384.41	4794.28	-0.968952	0.00115	0.0391765
ENSDARG00000090685	tmem241	24:36337565-36349982	11172.1	6029.54	-0.88978	0.00115	0.0391765
ENSDARG00000103988	tmem8c	5:65267106-65275058	14532.6	8232.96	-0.819807	0.00115	0.0391765
ENSDARG00000077403	col8a1a	9:30279909-30292032	343942	244535	-0.492125	0.00115	0.0391765
ENSDARG00000071560	dlx4b	12:5684658-5693798	10554.7	5515.47	-0.936335	0.0012	0.0403037
ENSDARG00000031044	lipg	8:32367703-32376810	16947.3	10215	-0.73037	0.0012	0.0403037
ENSDARG00000098191	si:dkey-16l2.20	3:32711079-32727621	12577	4301.23	-1.54797	0.00125	0.0416445
ENSDARG00000004196	tnfsf10l	7:22643702-22685732	24133.3	15178.7	-0.668977	0.00125	0.0416445
ENSDARG00000019367	tgfb3	17:51987800-52020693	11868.6	6704.61	-0.823929	0.0013	0.0428952
ENSDARG00000103322	si:ch73-347e22.8	19:11019006-11031914	26339.1	16589.2	-0.666965	0.0013	0.0428952
ENSDARG00000102056	si:dkeyp-94b4.1	12:15648076-15780684	52948.8	35496.7	-0.576912	0.0013	0.0428952
ENSDARG00000071395	camk2g1	12:35244757-35404565	97819.6	67611.7	-0.53285	0.0013	0.0428952
ENSDARG00000005648	olfml2a	8:41274167-41335285	21257.2	13026.8	-0.706467	0.00135	0.0440292
ENSDARG00000011407	col2a1b	11:32006-110423	325132	229204	-0.504391	0.00135	0.0440292
ENSDARG00000055678	akap12b	20:26509746-26568217	642528	462413	-0.474578	0.00145	0.0465555
ENSDARG00000104255	arhgap27	12:4936557-5009974	9535.39	4926.36	-0.952769	0.00155	0.0490045
ENSDARG00000035859	angptl4	2:24881110-24886867	33046.7	49362.9	0.578924	0.00155	0.0490045

## Sheet: Sheet2
gene_id	test_id	gene	locus	sample_1	sample_2	status	value_1	value_2	log2.fold_change.	test_stat	p_value	q_value	significant
ENSDARG00000088717	XLOC_025532	C6H2orf40 (2 of 2)	6:15141744-15173200	sib	mut	OK	38604.7	755.577	-5.67505	-7.64235	5e-05	0.00290108	yes
ENSDARG00000061948	XLOC_011840	amotl2b	2:23196180-23205527	sib	mut	OK	13284	1134.63	-3.5494	-5.60612	5e-05	0.00290108	yes
ENSDARG00000019365	XLOC_003075	KRT23	11:11582374-11591449	sib	mut	OK	174644	15681	-3.47732	-13.0457	5e-05	0.00290108	yes
ENSDARG00000056627	XLOC_005992	cxcl14	14:24103553-24113428	sib	mut	OK	13351.1	1266.71	-3.3978	-5.58154	5e-05	0.00290108	yes
ENSDARG00000088002	XLOC_022454	BX322608.1	4:16455664-16461870	sib	mut	OK	104801	12682.6	-3.04673	-10.8924	5e-05	0.00290108	yes
ENSDARG00000098058	XLOC_005823	im:7150988	14:3260217-3264807	sib	mut	OK	97559.3	12378.2	-2.97848	-10.583	5e-05	0.00290108	yes
ENSDARG00000094752	XLOC_028874	rpe65b	8:16641181-16662200	sib	mut	OK	31262.2	3987.13	-2.971	-6.5537	5e-05	0.00290108	yes
ENSDARG00000025254	XLOC_007531	s100a10b	16:23482752-23484452	sib	mut	OK	20525.5	2795.05	-2.87647	-6.47281	5e-05	0.00290108	yes
ENSDARG00000074002	XLOC_025795	slc6a11a	6:40631529-40648667	sib	mut	OK	20757.5	3044.96	-2.76914	-6.40685	5e-05	0.00290108	yes
ENSDARG00000101423	XLOC_006755	cyp2y3	15:98231-104338	sib	mut	OK	38508.8	6121.37	-2.65326	-7.75093	5e-05	0.00290108	yes
ENSDARG00000023062	XLOC_016998	cyr61	23:45721159-45727562	sib	mut	OK	12916.7	2059.6	-2.6488	-5.25372	5e-05	0.00290108	yes
ENSDARG00000068409	XLOC_029062	vgll4l	8:31090031-31098305	sib	mut	OK	20707.5	3335.11	-2.63434	-6.28326	5e-05	0.00290108	yes
ENSDARG00000013310	XLOC_017721	map3k15	24:25768120-25843795	sib	mut	OK	30270.7	4917.97	-2.62179	-7.19193	5e-05	0.00290108	yes
ENSDARG00000061509	XLOC_023961	BX927282.1	5:26312966-26318609	sib	mut	OK	18164.9	3065.08	-2.56715	-5.90353	5e-05	0.00290108	yes
ENSDARG00000056499	XLOC_017226	ca6	23:22708355-22724128	sib	mut	OK	46012	7888.29	-2.54423	-7.98765	5e-05	0.00290108	yes
ENSDARG00000006588	XLOC_001112	zgc:111983	1:44472117-44476098	sib	mut	OK	15508.8	2662.97	-2.54198	-5.54895	5e-05	0.00290108	yes
ENSDARG00000078072	XLOC_013825	si:ch211-232i5.1	20:8113330-8122933	sib	mut	OK	18390.9	3271.8	-2.49084	-5.84997	5e-05	0.00290108	yes
ENSDARG00000068784	XLOC_005265	C13H10orf54	13:42926033-43091249	sib	mut	OK	9823.92	1752.26	-2.48708	-4.09306	5e-05	0.00290108	yes
ENSDARG00000071518	XLOC_016183	krt222	22:11689097-11705539	sib	mut	OK	14569.2	2599.66	-2.48652	-5.3748	5e-05	0.00290108	yes
ENSDARG00000056836	XLOC_009274	si:ch211-125o16.4	17:22524811-22532842	sib	mut	OK	41956.4	7612.39	-2.46247	-7.65751	5e-05	0.00290108	yes
ENSDARG00000040045	XLOC_012316	cldn1	2:45474-48529	sib	mut	OK	18946.2	3447.07	-2.45847	-5.88552	5e-05	0.00290108	yes
ENSDARG00000045887	XLOC_001779	mmp30	10:38700054-38719558	sib	mut	OK	36951.8	6805.24	-2.44093	-7.34146	5e-05	0.00290108	yes
ENSDARG00000034836	XLOC_028773	ENSDARG00000034836	8:7041425-7050335	sib	mut	OK	44516.1	8422.48	-2.40201	-7.62611	5e-05	0.00290108	yes
ENSDARG00000103459	XLOC_030547	evplb	KN149912.1:57277-76226	sib	mut	OK	165353	31629.9	-2.38619	-9.85621	5e-05	0.00290108	yes
ENSDARG00000098769	XLOC_000044	slitrk6	1:3723906-3726666	sib	mut	OK	21725.9	4182.52	-2.37697	-6.09388	5e-05	0.00290108	yes
ENSDARG00000090369	XLOC_019693	zgc:86896	3:36146117-36154684	sib	mut	OK	107839	20999	-2.36049	-9.16674	5e-05	0.00290108	yes
ENSDARG00000077964	XLOC_007354	LIMD1	16:3090228-3134617	sib	mut	OK	15027.7	2947.26	-2.35017	-5.25073	5e-05	0.00290108	yes
ENSDARG00000099446	XLOC_016445	slit1b	22:34867221-34961840	sib	mut	OK	17685.1	3541.83	-2.31997	-5.49069	5e-05	0.00290108	yes
ENSDARG00000068910	XLOC_024552	nos1	5:11599908-11723105	sib	mut	OK	36096.8	7279.05	-2.31005	-7.0378	5e-05	0.00290108	yes
ENSDARG00000054196	XLOC_027022	SLC38A8 (2 of 2)	7:28896578-28904842	sib	mut	OK	12072.9	2539.28	-2.24928	-4.72191	5e-05	0.00290108	yes
ENSDARG00000062750	XLOC_013890	si:ch73-74h11.1	20:17049103-17072768	sib	mut	OK	14767.4	3108.27	-2.24823	-5.083	5e-05	0.00290108	yes
ENSDARG00000061736	XLOC_009249	ank3a	17:20680224-20877630	sib	mut	OK	12388.7	2728.81	-2.18269	-4.75968	5e-05	0.00290108	yes
ENSDARG00000053254	XLOC_020382	mylpfa	3:32681333-32686893	sib	mut	OK	28528.8	6429.12	-2.14973	-5.95767	5e-05	0.00290108	yes
ENSDARG00000012066	XLOC_022453	dcn	4:16379785-16417761	sib	mut	OK	14852.1	3406.82	-2.12417	-4.94298	5e-05	0.00290108	yes
ENSDARG00000044167	XLOC_025867	padi2	6:47845000-47867099	sib	mut	OK	50034.3	11487.6	-2.12284	-7.31682	5e-05	0.00290108	yes
ENSDARG00000044433	XLOC_025662	sned1	6:27461317-27520064	sib	mut	OK	12785.6	3027.77	-2.0782	-4.64827	5e-05	0.00290108	yes
ENSDARG00000042707	XLOC_029482	cx30.3	9:21590319-21594197	sib	mut	OK	26181.2	6262.25	-2.06378	-5.93067	5e-05	0.00290108	yes
ENSDARG00000021720	XLOC_026432	col7a1	6:40186698-40314609	sib	mut	OK	77219.1	18539.8	-2.05833	-7.83902	5e-05	0.00290108	yes
ENSDARG00000052783	XLOC_004774	cdc42ep3	13:41967910-42180452	sib	mut	OK	27309	6667.29	-2.0342	-5.91852	5e-05	0.00290108	yes
ENSDARG00000101043	XLOC_020496	ppl	3:36317931-36340128	sib	mut	OK	221797	54636.1	-2.02132	-8.74647	5e-05	0.00290108	yes
ENSDARG00000006603	XLOC_017073	csrp1a	23:5831541-5885020	sib	mut	OK	33288.9	8238.82	-2.01453	-6.2577	5e-05	0.00290108	yes
ENSDARG00000103917	XLOC_005927	znf185	14:14302535-14337627	sib	mut	OK	44844.9	11303.5	-1.98817	-4.65195	5e-05	0.00290108	yes
ENSDARG00000070961	XLOC_026328	lepr	6:31197143-31246782	sib	mut	OK	17337.7	4374.98	-1.98657	-5.03571	5e-05	0.00290108	yes
ENSDARG00000043010	XLOC_027290	camk2d1	7:57423276-57578210	sib	mut	OK	18882.7	4814.41	-1.97164	-5.1202	5e-05	0.00290108	yes
ENSDARG00000078550	XLOC_029078	zgc:194839	8:32792602-32795982	sib	mut	OK	12671.7	3237.42	-1.9687	-4.48051	5e-05	0.00290108	yes
ENSDARG00000056913	XLOC_002110	pcolcea	10:22819880-22834379	sib	mut	OK	29422.7	7882.42	-1.90022	-5.81187	5e-05	0.00290108	yes
ENSDARG00000071578	XLOC_015626	si:ch211-222k6.3,si:dkey-102c8.3	22:10037163-10063025	sib	mut	OK	11353.2	3062.15	-1.89048	-4.00832	5e-05	0.00290108	yes
ENSDARG00000068401	XLOC_010398	yap1	18:37302756-37374658	sib	mut	OK	155779	42494	-1.87417	-7.96776	5e-05	0.00290108	yes
ENSDARG00000086874	XLOC_013824	si:ch211-232i5.3	20:8093969-8106979	sib	mut	OK	9688.22	2660.04	-1.86478	-3.90183	5e-05	0.00290108	yes
ENSDARG00000087093	XLOC_020303	si:ch211-157c3.4	3:27511235-27532605	sib	mut	OK	64605.3	17752.7	-1.86361	-6.93963	5e-05	0.00290108	yes
ENSDARG00000022807	XLOC_007456	PITPNC1	16:13534373-13563698	sib	mut	OK	18883.2	5202.26	-1.85989	-4.91926	5e-05	0.00290108	yes
ENSDARG00000037267	XLOC_016774	zgc:158263	23:26806690-26824737	sib	mut	OK	10338.9	2849.57	-1.85927	-3.97416	5e-05	0.00290108	yes
ENSDARG00000068219	XLOC_009996	b3gnt2l	18:44709888-44715794	sib	mut	OK	11081.3	3088.14	-1.84332	-4.06443	5e-05	0.00290108	yes
ENSDARG00000067719	XLOC_015934	wwtr1	22:38095982-38161452	sib	mut	OK	16937.1	4823.21	-1.81213	-4.68022	5e-05	0.00290108	yes
ENSDARG00000008697	XLOC_003666	epas1a	12:25684398-25738189	sib	mut	OK	16352.2	4662.2	-1.8104	-4.71004	5e-05	0.00290108	yes
ENSDARG00000042934	XLOC_013351	ctgfa	20:25441723-25444400	sib	mut	OK	80972.3	23196.1	-1.80355	-7.05348	5e-05	0.00290108	yes
ENSDARG00000077836	XLOC_025702	ttc22	6:30681183-30689160	sib	mut	OK	12162.7	3484.39	-1.80349	-4.1773	5e-05	0.00290108	yes
ENSDARG00000035809	XLOC_003914	col1a1b	12:3060965-3098750	sib	mut	OK	111268	31880.6	-1.80329	-7.35993	5e-05	0.00290108	yes
ENSDARG00000020086	XLOC_020953	nuak1a	4:14361616-14374088	sib	mut	OK	13408.1	3909.56	-1.77803	-4.30389	5e-05	0.00290108	yes
ENSDARG00000060610	XLOC_027325	pcdh7b	7:63014725-63261279	sib	mut	OK	10362.1	3021.9	-1.77779	-3.91249	5e-05	0.00290108	yes
ENSDARG00000019808	XLOC_025563	evpla	6:17959265-17983562	sib	mut	OK	94012.7	27878	-1.75373	-6.97909	5e-05	0.00290108	yes
ENSDARG00000077881	XLOC_016594	chl1a	23:11412342-11513888	sib	mut	OK	11919.6	3561.96	-1.74259	-3.94644	5e-05	0.00290108	yes
ENSDARG00000078552	XLOC_008838	grhl3	17:26946959-26958792	sib	mut	OK	14280.6	4297.41	-1.73252	-4.23596	5e-05	0.00290108	yes
ENSDARG00000003193	XLOC_027219	rassf7b	7:49381811-49417900	sib	mut	OK	14031	4317.53	-1.70034	-4.20428	5e-05	0.00290108	yes
ENSDARG00000018643	XLOC_027215	igf2a	7:48597723-48603707	sib	mut	OK	10096.2	3159.85	-1.67589	-3.67399	5e-05	0.00290108	yes
ENSDARG00000035018	XLOC_023996	thy1	5:29193904-29203140	sib	mut	OK	9728.05	3044.96	-1.67573	-3.71588	5e-05	0.00290108	yes
ENSDARG00000035327	XLOC_024855	ckma	5:36231925-36237693	sib	mut	OK	14884.1	4736.84	-1.65177	-4.12908	5e-05	0.00290108	yes
ENSDARG00000039577	XLOC_013912	ptk2bb	20:19927795-19964548	sib	mut	OK	53922.7	17281.9	-1.64163	-6.01884	5e-05	0.00290108	yes
ENSDARG00000012341	XLOC_001216	capn9	1:53222100-53247349	sib	mut	OK	98357.3	31592.6	-1.63845	-6.63442	5e-05	0.00290108	yes
ENSDARG00000070427	XLOC_007630	s100v1	16:28819779-28825383	sib	mut	OK	23509.4	7552.02	-1.6383	-4.90239	5e-05	0.00290108	yes
ENSDARG00000019128	XLOC_013064	tpm4b	2:55567557-55584168	sib	mut	OK	25734.8	8287.47	-1.63472	-5.02017	5e-05	0.00290108	yes
ENSDARG00000014670	XLOC_028913	colgalt2	8:19334150-19364693	sib	mut	OK	9609.49	3099.47	-1.63244	-3.58511	5e-05	0.00290108	yes
ENSDARG00000044776	XLOC_014995	clic3	21:13566926-13575466	sib	mut	OK	16052.6	5182.13	-1.63119	-4.28629	5e-05	0.00290108	yes
ENSDARG00000046148	XLOC_008252	tnfaip8l2b	16:29763941-29779166	sib	mut	OK	16692.6	5397.65	-1.62881	-4.37372	5e-05	0.00290108	yes
ENSDARG00000016233	XLOC_012472	sdr16c5a	2:11699472-11720748	sib	mut	OK	63825.4	20640	-1.62868	-6.18328	5e-05	0.00290108	yes
ENSDARG00000034677	XLOC_029427	scel	9:17298449-17326946	sib	mut	OK	27303.4	8835.92	-1.62763	-5.08388	5e-05	0.00290108	yes
ENSDARG00000052129	XLOC_025655	boka	6:27069067-27098131	sib	mut	OK	10395.4	3395.49	-1.61426	-3.66223	5e-05	0.00290108	yes
ENSDARG00000079575	XLOC_030018	aff3	9:21679952-21715787	sib	mut	OK	38886.3	12728.2	-1.61123	-5.50365	5e-05	0.00290108	yes
ENSDARG00000014465	XLOC_026407	arhgef25b	6:39258633-39278385	sib	mut	OK	17795.3	5825.75	-1.61098	-4.37389	5e-05	0.00290108	yes
ENSDARG00000007582	XLOC_013127	si:ch1073-155h21.1	20:96056-128364	sib	mut	OK	26669.4	8738.22	-1.60977	-3.29309	5e-05	0.00290108	yes
ENSDARG00000104359	XLOC_025274	anxa1c	5:64320766-64332739	sib	mut	OK	170538	56038.6	-1.6056	-6.97141	5e-05	0.00290108	yes
ENSDARG00000060682	XLOC_030286	zgc:165571	9:45790759-45802530	sib	mut	OK	57788	19277.8	-1.58383	-5.91731	5e-05	0.00290108	yes
ENSDARG00000058543	XLOC_017098	lama5	23:9632363-9833730	sib	mut	OK	373808	125560	-1.57392	-7.16158	5e-05	0.00290108	yes
ENSDARG00000097902	XLOC_008689	si:ch73-204p21.2	17:16038198-16076645	sib	mut	OK	11182.7	3774.54	-1.5669	-3.67408	5e-05	0.00290108	yes
ENSDARG00000021787	XLOC_008112	abcb5	16:19734697-19762569	sib	mut	OK	37235.7	12602.1	-1.56303	-5.34357	5e-05	0.00290108	yes
ENSDARG00000074575	XLOC_000997	si:ch211-269i23.2	1:30267776-30301445	sib	mut	OK	17649.9	5989.29	-1.5592	-4.31538	5e-05	0.00290108	yes
ENSDARG00000100133	XLOC_029787	lect1	9:54185532-54206826	sib	mut	OK	17843.9	6066.86	-1.55641	-4.27761	5e-05	0.00290108	yes
ENSDARG00000044001	XLOC_009153	lgals3l	17:10668624-10682400	sib	mut	OK	73988.8	25178.1	-1.55513	-6.10316	5e-05	0.00290108	yes
ENSDARG00000096359	XLOC_011283	eppk1	19:22763303-22802818	sib	mut	OK	47810.6	16280.2	-1.55422	-3.83065	5e-05	0.00290108	yes
ENSDARG00000052000	XLOC_018492	cav2	25:18460187-18465395	sib	mut	OK	10849.3	3699.9	-1.55204	-3.61707	5e-05	0.00290108	yes
ENSDARG00000100757	XLOC_030750	BNC1	KN150342.1:51990-60094	sib	mut	OK	26289.6	8976.8	-1.55022	-4.83701	5e-05	0.00290108	yes
ENSDARG00000102829	XLOC_029764	COBLL1 (2 of 2)	9:50347320-50508779	sib	mut	OK	9886.91	3406.82	-1.53709	-3.51256	5e-05	0.00290108	yes
ENSDARG00000059231	XLOC_006285	hephl1a	15:2458156-2509361	sib	mut	OK	28805.3	9991.08	-1.52762	-4.91874	5e-05	0.00290108	yes
ENSDARG00000078864	XLOC_029478	lats2	9:21466957-21491659	sib	mut	OK	59341.3	20651	-1.52283	-5.77659	5e-05	0.00290108	yes
ENSDARG00000024775	XLOC_016311	si:ch211-129c21.1	22:22291747-22315783	sib	mut	OK	27422.9	9786.89	-1.48646	-4.7213	5e-05	0.00290108	yes
ENSDARG00000008403	XLOC_019374	phospho1	3:15656116-15661237	sib	mut	OK	17819.4	6374.2	-1.48313	-4.16866	5e-05	0.00290108	yes
ENSDARG00000055514	XLOC_007534	icn2	16:23572018-23576061	sib	mut	OK	60934	21808.2	-1.48238	-5.59144	5e-05	0.00290108	yes
ENSDARG00000042021	XLOC_010196	mapk12a	18:14876156-14891923	sib	mut	OK	47863.1	17149.4	-1.48076	-5.39552	5e-05	0.00290108	yes
ENSDARG00000055715	XLOC_015842	capn8	22:26587785-26612706	sib	mut	OK	20384.2	7305.05	-1.48049	-4.34197	5e-05	0.00290108	yes
ENSDARG00000080020	XLOC_027616	il13ra1	7:18901041-18916098	sib	mut	OK	8629.04	3099.47	-1.47718	-3.17561	5e-05	0.00290108	yes
ENSDARG00000009196	XLOC_024145	anxa3a	5:38487210-38495470	sib	mut	OK	15832.1	5719.26	-1.46895	-3.95495	5e-05	0.00290108	yes
ENSDARG00000067958	XLOC_012242	sh3gl1a	2:49723395-49777228	sib	mut	OK	23871.6	8655.19	-1.46366	-4.49626	5e-05	0.00290108	yes
ENSDARG00000034080	XLOC_012559	plcd1b	2:21729841-21780493	sib	mut	OK	29319.4	10643.1	-1.46194	-4.76613	5e-05	0.00290108	yes
ENSDARG00000045486	XLOC_022521	pawr	4:21602007-21745618	sib	mut	OK	11336.5	4128.01	-1.45746	-3.48901	5e-05	0.00290108	yes
ENSDARG00000073723	XLOC_027280	zgc:194679	7:56375647-56381503	sib	mut	OK	10010.6	3679.78	-1.44383	-3.32235	5e-05	0.00290108	yes
ENSDARG00000063040	XLOC_010201	btbd11b	18:14987652-15132687	sib	mut	OK	10243.5	3771.61	-1.44146	-3.31609	5e-05	0.00290108	yes
ENSDARG00000058381	XLOC_016587	zgc:171775	23:10211571-10230063	sib	mut	OK	105426	38817.5	-1.44145	-5.99104	5e-05	0.00290108	yes
ENSDARG00000100582	XLOC_005687	si:ch211-195b11.3	14:38445943-38451570	sib	mut	OK	50793.3	18829.5	-1.43164	-5.2636	5e-05	0.00290108	yes
ENSDARG00000045517	XLOC_021059	itih5	4:25231459-25256619	sib	mut	OK	13697.5	5087.37	-1.42893	-3.71365	5e-05	0.00290108	yes
ENSDARG00000058358	XLOC_017104	krt8	23:10314655-10319318	sib	mut	OK	1211730	454449	-1.41487	-6.60814	5e-05	0.00290108	yes
ENSDARG00000044132	XLOC_016153	ogn	22:10411308-10484661	sib	mut	OK	42987.8	16129.6	-1.41421	-4.13566	5e-05	0.00290108	yes
ENSDARG00000040076	XLOC_008396	pycard	16:42024405-42040389	sib	mut	OK	17819.4	6701.68	-1.41085	-3.98226	5e-05	0.00290108	yes
ENSDARG00000104836	XLOC_028069	myom1b	7:71496917-71566624	sib	mut	OK	10086.1	3794.67	-1.41032	-3.26265	5e-05	0.00290108	yes
ENSDARG00000074745	XLOC_004371	CABZ01044297.1	13:1596015-1650722	sib	mut	OK	48365.6	18220.3	-1.40844	-5.13292	5e-05	0.00290108	yes
ENSDARG00000069463	XLOC_026978	alox12	7:25758512-25776753	sib	mut	OK	58893.5	22432.1	-1.39254	-5.33174	5e-05	0.00290108	yes
ENSDARG00000026726	XLOC_024718	anxa1a	5:24978027-24983172	sib	mut	OK	62472.1	24060.3	-1.37656	-5.28911	5e-05	0.00290108	yes
ENSDARG00000102415	XLOC_026278	scinla	6:23991140-24003857	sib	mut	OK	17202	6632.91	-1.37487	-3.88215	5e-05	0.00290108	yes
ENSDARG00000077765	XLOC_025574	cx44.2	6:18941181-18949592	sib	mut	OK	18283.5	7055.14	-1.37379	-3.95669	5e-05	0.00290108	yes
ENSDARG00000010981	XLOC_007744	zdhhc3a	16:39246694-39283419	sib	mut	OK	10441.7	4084.82	-1.35402	-3.23347	5e-05	0.00290108	yes
ENSDARG00000099448	XLOC_007718	sh3d21	16:35952155-35985282	sib	mut	OK	24008.2	9401.97	-1.35249	-4.20657	5e-05	0.00290108	yes
ENSDARG00000055784	XLOC_007600	ptpn3	16:26673709-26727182	sib	mut	OK	17309.5	6782.18	-1.35174	-3.84454	5e-05	0.00290108	yes
ENSDARG00000088091	XLOC_016986	pfn1	23:44470356-44884854	sib	mut	OK	546639	216071	-1.33908	-3.50341	5e-05	0.00290108	yes
ENSDARG00000069692	XLOC_020974	col7a1l,si:dkey-117n7.4	4:15890681-15967505	sib	mut	OK	160935	63713.9	-1.3368	-5.52765	5e-05	0.00290108	yes
ENSDARG00000102701	XLOC_008333	eva1ba	16:35991346-36022379	sib	mut	OK	9138.95	3636.59	-1.32944	-2.99468	5e-05	0.00290108	yes
ENSDARG00000069378	XLOC_010300	pard6a	18:22039607-22105036	sib	mut	OK	17773.5	7083.66	-1.32716	-3.71844	5e-05	0.00290108	yes
ENSDARG00000076856	XLOC_001633	frem2a	10:26020616-26150416	sib	mut	OK	101063	40701.9	-1.31209	-5.45358	5e-05	0.00290108	yes
ENSDARG00000100630	XLOC_010710	lye	19:17461685-17463682	sib	mut	OK	60613.1	24423	-1.31139	-5.06192	5e-05	0.00290108	yes
ENSDARG00000087193	XLOC_019624	prrg2	3:32285233-32292584	sib	mut	OK	10322.7	4159.46	-1.31135	-3.12409	5e-05	0.00290108	yes
ENSDARG00000098777	XLOC_011004	AIM1L	19:48570664-48628219	sib	mut	OK	29268.4	11806.2	-1.3098	-4.35553	5e-05	0.00290108	yes
ENSDARG00000027611	XLOC_030069	sdpra	9:24412198-24431723	sib	mut	OK	45898.1	18536.8	-1.30804	-4.80636	5e-05	0.00290108	yes
ENSDARG00000068191	XLOC_027272	cdh15	7:55797110-55844260	sib	mut	OK	19605.2	7977.19	-1.29729	-3.87673	5e-05	0.00290108	yes
ENSDARG00000004877	XLOC_014067	rock2b	20:33668432-33802165	sib	mut	OK	32688.2	13334.6	-1.2936	-4.36732	5e-05	0.00290108	yes
ENSDARG00000079570	XLOC_008351	rspo2	16:38504337-38604289	sib	mut	OK	17819.9	7290.79	-1.28934	-3.71319	5e-05	0.00290108	yes
ENSDARG00000091801	XLOC_008502	serpinb14,serpinb1l4	16:51378010-51434918	sib	mut	OK	86250.8	35597	-1.27678	-5.17109	5e-05	0.00290108	yes
ENSDARG00000034210	XLOC_011189	si:dkey-240h12.4	19:11249290-11290784	sib	mut	OK	13963.4	5768.31	-1.27543	-3.41395	5e-05	0.00290108	yes
ENSDARG00000015506	XLOC_001013	klf5a	1:33860921-33880045	sib	mut	OK	16476.8	6822.43	-1.27208	-3.58321	5e-05	0.00290108	yes
ENSDARG00000068503	XLOC_024678	gbgt1l4	5:23264576-23301587	sib	mut	OK	21719.9	9011.18	-1.26923	-3.85002	5e-05	0.00290108	yes
ENSDARG00000096932	XLOC_017556	si:ch211-37e10.2	24:6078571-6089020	sib	mut	OK	11421.3	4739.77	-1.26883	-3.17841	5e-05	0.00290108	yes
ENSDARG00000036830	XLOC_011101	cyt1,cyt1l,krt17,krt91,krt92	19:5433425-5464284	sib	mut	OK	3872250	1609130	-1.26689	-5.78619	5e-05	0.00290108	yes
ENSDARG00000004034	XLOC_019561	arhgdig	3:27582767-27638390	sib	mut	OK	91046.8	38075.8	-1.25773	-5.12692	5e-05	0.00290108	yes
ENSDARG00000031782	XLOC_008821	aim1a	17:25463074-25545456	sib	mut	OK	79323.9	33417	-1.24718	-4.3967	5e-05	0.00290108	yes
ENSDARG00000104181	XLOC_005918	si:dkey-152p16.6	14:11760680-11765665	sib	mut	OK	66534.2	28122.5	-1.24237	-4.87013	5e-05	0.00290108	yes
ENSDARG00000101892	XLOC_007419	ino80e	16:10531933-10537997	sib	mut	OK	26521.2	11266.2	-1.23515	-3.98939	5e-05	0.00290108	yes
ENSDARG00000079372	XLOC_011105	si:ch211-264f5.6	19:5813596-5851476	sib	mut	OK	57554.1	24468.7	-1.23398	-4.77432	5e-05	0.00290108	yes
ENSDARG00000017624	XLOC_026408	krt4	6:39310961-39315491	sib	mut	OK	5844800	2489020	-1.23157	-5.54664	5e-05	0.00290108	yes
ENSDARG00000092364	XLOC_009732	si:ch211-218c6.8	18:16997428-17000651	sib	mut	OK	19552	8327.72	-1.23132	-3.69786	5e-05	0.00290108	yes
ENSDARG00000088885	XLOC_006726	si:ch1073-340i21.3	15:46114201-46121452	sib	mut	OK	50240.4	21512.6	-1.22366	-4.64874	5e-05	0.00290108	yes
ENSDARG00000063295	XLOC_026061	myh9a	6:7578623-7619545	sib	mut	OK	444662	190990	-1.21922	-5.5878	5e-05	0.00290108	yes
ENSDARG00000053773	XLOC_008844	vgll2b	17:27417662-27430564	sib	mut	OK	26070.5	11205.8	-1.21817	-3.96453	5e-05	0.00290108	yes
ENSDARG00000093494	XLOC_000514	si:ch211-217k17.8,si:ch211-217k17.9	1:51757706-51765926	sib	mut	OK	11670	5061.38	-1.2052	-3.06563	5e-05	0.00290108	yes
ENSDARG00000102178	XLOC_027384	emilin2b	7:71472578-71496057	sib	mut	OK	63673	27637.7	-1.20404	-4.73346	5e-05	0.00290108	yes
ENSDARG00000052148	XLOC_024371	ptgs1	5:64226203-64265272	sib	mut	OK	81374.8	35459.8	-1.1984	-4.87721	5e-05	0.00290108	yes
ENSDARG00000014626	XLOC_003479	dlx3b	12:5673442-5676963	sib	mut	OK	68440	29857.9	-1.19673	-4.76143	5e-05	0.00290108	yes
ENSDARG00000037655	XLOC_005467	pls3	14:13147112-13219444	sib	mut	OK	146725	64305.2	-1.19011	-5.18009	5e-05	0.00290108	yes
ENSDARG00000097635	XLOC_006728	wu:fb18f06	15:46141931-46143819	sib	mut	OK	47516.7	21018.7	-1.17676	-4.42107	5e-05	0.00290108	yes
ENSDARG00000012824	XLOC_003960	itga3b	12:5552389-5628232	sib	mut	OK	71750	31831.2	-1.17254	-4.71265	5e-05	0.00290108	yes
ENSDARG00000021789	XLOC_013267	myoc	20:15119576-15125746	sib	mut	OK	28301	12555.9	-1.17248	-3.92218	5e-05	0.00290108	yes
ENSDARG00000019845	XLOC_005073	pdlim1	13:25632457-25643733	sib	mut	OK	62025.6	27553.9	-1.17061	-4.60123	5e-05	0.00290108	yes
ENSDARG00000038010	XLOC_019575	rac2	3:29380000-29412427	sib	mut	OK	14336.7	6380.07	-1.16806	-3.18164	5e-05	0.00290108	yes
ENSDARG00000062590	XLOC_011284	pleca	19:22823495-23037488	sib	mut	OK	212127	94683.8	-1.16374	-5.20374	5e-05	0.00290108	yes
ENSDARG00000041051	XLOC_030124	mid1ip1a	9:30452441-30453669	sib	mut	OK	25554.1	11450.2	-1.15818	-3.77212	5e-05	0.00290108	yes
ENSDARG00000043442	XLOC_003275	MAL (2 of 3),MAL (3 of 3)	11:30381608-30388979	sib	mut	OK	12983.4	5857.2	-1.14838	-3.05015	5e-05	0.00290108	yes
ENSDARG00000058371	XLOC_017103	krt5	23:10238225-10242488	sib	mut	OK	1567330	707236	-1.14805	-5.39922	5e-05	0.00290108	yes
ENSDARG00000019601	XLOC_014258	col12a1b	20:49647130-49880731	sib	mut	OK	49456.8	22342.8	-1.14636	-4.3354	5e-05	0.00290108	yes
ENSDARG00000090230	XLOC_017579	tmem108	24:9603625-9732820	sib	mut	OK	20582.9	9307.21	-1.14503	-3.5077	5e-05	0.00290108	yes
ENSDARG00000004930	XLOC_030021	lmo7a	9:22082880-22159226	sib	mut	OK	26425.7	11964.3	-1.14321	-3.7568	5e-05	0.00290108	yes
ENSDARG00000052997	XLOC_012243	sema4e,stap2a	2:49787947-49869451	sib	mut	OK	34065.1	15429	-1.14265	-3.98507	5e-05	0.00290108	yes
ENSDARG00000007219	XLOC_005191	actn1	13:36195255-36265670	sib	mut	OK	126199	57586.7	-1.13189	-4.85524	5e-05	0.00290108	yes
ENSDARG00000062370	XLOC_010277	bcl2l13	18:20592618-20619234	sib	mut	OK	33334.7	15236.1	-1.12953	-3.98574	5e-05	0.00290108	yes
ENSDARG00000025403	XLOC_024016	ftr83	5:30141573-30149340	sib	mut	OK	52284.2	23994.9	-1.12365	-4.31073	5e-05	0.00290108	yes
ENSDARG00000086647	XLOC_012190	chrng	2:45228490-45244745	sib	mut	OK	21191.5	9746.63	-1.12051	-3.42789	5e-05	0.00290108	yes
ENSDARG00000010255	XLOC_025762	bin2b	6:38882629-38895963	sib	mut	OK	19998.9	9201.12	-1.12004	-3.41147	5e-05	0.00290108	yes
ENSDARG00000040606	XLOC_025960	tfap2c	6:56157659-56195515	sib	mut	OK	121540	55961.1	-1.11894	-4.79135	5e-05	0.00290108	yes
ENSDARG00000100697	XLOC_007856	si:ch73-52f24.4	16:51328511-51349886	sib	mut	OK	15865.9	7362.49	-1.10767	-3.16892	5e-05	0.00290108	yes
ENSDARG00000034211	XLOC_015843	capn2l	22:26617034-26646980	sib	mut	OK	23950.8	11128.2	-1.10585	-3.53338	5e-05	0.00290108	yes
ENSDARG00000046019	XLOC_017043	snai1b	23:2567004-2573963	sib	mut	OK	14683.1	6828.3	-1.10456	-3.09185	5e-05	0.00290108	yes
ENSDARG00000009387	XLOC_001682	robo4	10:31358278-31408437	sib	mut	OK	21631	10072.9	-1.10262	-3.43082	5e-05	0.00290108	yes
ENSDARG00000012972	XLOC_004716	cfl1l	13:33497193-33499882	sib	mut	OK	347891	162661	-1.09677	-5.00463	5e-05	0.00290108	yes
ENSDARG00000019062	XLOC_013476	arpc5b	20:34248790-34252729	sib	mut	OK	22360.1	10468.7	-1.09484	-3.43229	5e-05	0.00290108	yes
ENSDARG00000051861	XLOC_019007	pkp3a	25:22053722-22094185	sib	mut	OK	37931.8	17767	-1.09421	-3.93503	5e-05	0.00290108	yes
ENSDARG00000077410	XLOC_012851	myo9b	2:37702463-37762526	sib	mut	OK	36318.2	17037.4	-1.09199	-3.92533	5e-05	0.00290108	yes
ENSDARG00000038151	XLOC_025390	ADAP1	6:561005-574539	sib	mut	OK	50043.5	23495.1	-1.09083	-4.15493	5e-05	0.00290108	yes
ENSDARG00000069473	XLOC_027374	frem1a	7:69418042-69487171	sib	mut	OK	14008.3	6601.05	-1.08552	-2.97301	5e-05	0.00290108	yes
ENSDARG00000058666	XLOC_028821	dennd2da	8:12938257-12991592	sib	mut	OK	21324.4	10060.2	-1.08385	-3.37091	5e-05	0.00290108	yes
ENSDARG00000022689	XLOC_012171	itgb1b.1,itgb1b.2	2:43719682-43753656	sib	mut	OK	36630.4	17298.7	-1.08238	-3.89482	5e-05	0.00290108	yes
ENSDARG00000039677	XLOC_013820	dsc2l	20:7272554-7303958	sib	mut	OK	62013.1	29335.1	-1.07995	-4.26446	5e-05	0.00290108	yes
ENSDARG00000061391	XLOC_009390	grhl1	17:32412744-32473881	sib	mut	OK	31664.7	14986.2	-1.07924	-3.14212	5e-05	0.00290108	yes
ENSDARG00000078404	XLOC_017030	CDH26	23:970880-1008485	sib	mut	OK	19891.4	9416.23	-1.07893	-3.32297	5e-05	0.00290108	yes
ENSDARG00000004658	XLOC_027507	ACTL8	7:7145865-7164981	sib	mut	OK	88315.2	41911.1	-1.07533	-4.45193	5e-05	0.00290108	yes
ENSDARG00000052652	XLOC_014204	fermt1	20:45871712-45908601	sib	mut	OK	74146.7	35193.1	-1.07509	-4.29211	5e-05	0.00290108	yes
ENSDARG00000051975	XLOC_001008	cd99	1:32622829-32647456	sib	mut	OK	16465.2	7816.18	-1.07489	-3.11813	5e-05	0.00290108	yes
ENSDARG00000093584	XLOC_004566	zgc:193505	13:22545351-22547652	sib	mut	OK	28758.1	13739.2	-1.06567	-3.60106	5e-05	0.00290108	yes
ENSDARG00000011672	XLOC_029016	sema3b	8:26564691-26623305	sib	mut	OK	34213.3	16460	-1.05559	-3.73618	5e-05	0.00290108	yes
ENSDARG00000069279	XLOC_028270	elovl7a	8:16722591-16734086	sib	mut	OK	16765.8	8071.95	-1.05453	-3.07701	5e-05	0.00290108	yes
ENSDARG00000096849	XLOC_020374	si:dkey-16p21.8	3:32193428-32205981	sib	mut	OK	34806.1	16799.3	-1.05094	-3.7653	5e-05	0.00290108	yes
ENSDARG00000074719	XLOC_014697	si:ch73-173m3.3	21:30512372-30524274	sib	mut	OK	11822.8	5742.32	-1.04187	-2.7501	5e-05	0.00290108	yes
ENSDARG00000095288	XLOC_023843	rusc2	5:18797473-18825541	sib	mut	OK	15730.2	7669.84	-1.03627	-3.00277	5e-05	0.00290108	yes
ENSDARG00000077009	XLOC_005114	wdfy4	13:30850626-30938417	sib	mut	OK	39224.8	19180.1	-1.03216	-3.73613	5e-05	0.00290108	yes
ENSDARG00000003216	XLOC_018646	anxa2a	25:33527665-33541952	sib	mut	OK	31017.2	15184.5	-1.03047	-3.55949	5e-05	0.00290108	yes
ENSDARG00000069168	XLOC_010254	C18H15orf39	18:18942417-18953032	sib	mut	OK	43181.3	21231.7	-1.02419	-3.81482	5e-05	0.00290108	yes
ENSDARG00000077777	XLOC_029792	tmsb4x	9:54612561-54614146	sib	mut	OK	636579	313147	-1.0235	-4.75636	5e-05	0.00290108	yes
ENSDARG00000000212	XLOC_015658	krt96,krt97	22:11726357-11749889	sib	mut	OK	149617	74272.8	-1.01037	-4.40219	5e-05	0.00290108	yes
ENSDARG00000020328	XLOC_003203	plekha6	11:23089971-23316539	sib	mut	OK	51708.5	25669.6	-1.01034	-3.87963	5e-05	0.00290108	yes
ENSDARG00000030905	XLOC_014110	cited2	20:37012263-37014791	sib	mut	OK	21091.9	10482.1	-1.00876	-3.18131	5e-05	0.00290108	yes
ENSDARG00000054616	XLOC_019591	cldni	3:30790403-30795479	sib	mut	OK	229854	114568	-1.00451	-4.51911	5e-05	0.00290108	yes
ENSDARG00000021383	XLOC_006703	naalad2	15:43882599-43918621	sib	mut	OK	20474.5	10229.2	-1.00113	-3.11746	5e-05	0.00290108	yes
ENSDARG00000002909	XLOC_016256	tjp3	22:17632631-17663895	sib	mut	OK	36568.8	18333.1	-0.996165	-3.61717	5e-05	0.00290108	yes
ENSDARG00000005762	XLOC_007471	col14a1a	16:14794795-15160722	sib	mut	OK	115555	58407.7	-0.984351	-4.22609	5e-05	0.00290108	yes
ENSDARG00000016357	XLOC_013874	fmo5,si:dkey-239i20.2	20:15184947-15205206	sib	mut	OK	76361.8	38607.5	-0.983971	-4.01485	5e-05	0.00290108	yes
ENSDARG00000100431	XLOC_010709	spaca4l	19:17451426-17459867	sib	mut	OK	18933.7	9586.04	-0.981949	-2.98339	5e-05	0.00290108	yes
ENSDARG00000075622	XLOC_008469	zgc:174938	16:46601637-46606118	sib	mut	OK	58409.5	29572.8	-0.981931	-3.83206	5e-05	0.00290108	yes
ENSDARG00000105129	XLOC_030672	zgc:158345	KN150169.1:894-6392	sib	mut	OK	13737.4	6991.83	-0.974363	-2.70401	5e-05	0.00290108	yes
ENSDARG00000002084	XLOC_017202	lamb2	23:20253815-20332147	sib	mut	OK	16111.4	8209.9	-0.972644	-2.8273	5e-05	0.00290108	yes
ENSDARG00000054060	XLOC_015276	pof1b	21:38463378-38534328	sib	mut	OK	41107	21053.1	-0.965353	-3.57609	5e-05	0.00290108	yes
ENSDARG00000076321	XLOC_030305	COL28A1 (1 of 4)	9:48600010-48673250	sib	mut	OK	56177.7	28860.4	-0.960904	-3.75148	5e-05	0.00290108	yes
ENSDARG00000026166	XLOC_009172	emilin1b	17:12284904-12344030	sib	mut	OK	127743	65779.8	-0.957527	-4.1381	5e-05	0.00290108	yes
ENSDARG00000006202	XLOC_025445	erbb3a	6:7309033-7374942	sib	mut	OK	16783.4	8663.58	-0.953997	-2.80854	5e-05	0.00290108	yes
ENSDARG00000009133	XLOC_007733	myo1eb	16:38251807-38288877	sib	mut	OK	56890	29395.5	-0.952582	-3.74751	5e-05	0.00290108	yes
ENSDARG00000007077	XLOC_029623	si:dkey-145p14.5	9:33049408-33064822	sib	mut	OK	84608.8	43807.2	-0.949639	-3.93865	5e-05	0.00290108	yes
ENSDARG00000079255	XLOC_008099	zgc:174935	16:17804510-17807155	sib	mut	OK	13963.8	7230.41	-0.949547	-2.66872	5e-05	0.00290108	yes
ENSDARG00000045980	XLOC_024485	cst14b.1	5:4081427-4091680	sib	mut	OK	60651.1	31495.3	-0.945396	-3.71462	5e-05	0.00290108	yes
ENSDARG00000075954	XLOC_001776	serpinh1a	10:38568502-38600668	sib	mut	OK	139216	72798.9	-0.935339	-4.01215	5e-05	0.00290108	yes
ENSDARG00000069093	XLOC_028335	col2a1a	8:21163334-21187388	sib	mut	OK	820286	429583	-0.93319	-4.32255	5e-05	0.00290108	yes
ENSDARG00000029356	XLOC_007953	mboat1	16:6454594-6484140	sib	mut	OK	18883.7	9895.91	-0.932235	-2.85237	5e-05	0.00290108	yes
ENSDARG00000041703	XLOC_015817	rrbp1b	22:25059296-25082243	sib	mut	OK	274196	143949	-0.929652	-4.24727	5e-05	0.00290108	yes
ENSDARG00000078741	XLOC_004756	ENSDARG00000078741	13:39110250-39145615	sib	mut	OK	30989	16302.4	-0.926672	-3.23126	5e-05	0.00290108	yes
ENSDARG00000012467	XLOC_013770	spint1b	20:3201391-3220609	sib	mut	OK	33373.6	17600.5	-0.923089	-3.30041	5e-05	0.00290108	yes
ENSDARG00000033170	XLOC_003886	sult2st1	12:624353-640031	sib	mut	OK	21426.2	11318.1	-0.920739	-2.9014	5e-05	0.00290108	yes
ENSDARG00000103454	XLOC_030747	TRPM6	KN150339.1:1640-33759	sib	mut	OK	21233.6	11283.8	-0.912098	-2.90163	5e-05	0.00290108	yes
ENSDARG00000091555	XLOC_024498	ostf1	5:6159742-6182944	sib	mut	OK	30570.3	16325	-0.905045	-3.14858	5e-05	0.00290108	yes
ENSDARG00000104267	XLOC_006606	postnb	15:32852114-32882686	sib	mut	OK	133604	71360.7	-0.90476	-3.87159	5e-05	0.00290108	yes
ENSDARG00000045262	XLOC_025255	gsnb	5:62595207-62626111	sib	mut	OK	111781	60130.7	-0.8945	-3.11223	5e-05	0.00290108	yes
ENSDARG00000030722	XLOC_012603	xirp1	2:24093962-24113167	sib	mut	OK	62328.5	33732.7	-0.885745	-3.56185	5e-05	0.00290108	yes
ENSDARG00000006060	XLOC_022225	aim1b	4:847995-885445	sib	mut	OK	41381.6	22480.8	-0.880298	-3.29206	5e-05	0.00290108	yes
ENSDARG00000037517	XLOC_016688	slc35c2	23:20505044-20585611	sib	mut	OK	88045.2	47940.7	-0.876994	-3.66192	5e-05	0.00290108	yes
ENSDARG00000061923	XLOC_025667	amotl2a	6:28001381-28010531	sib	mut	OK	173300	94482.2	-0.875155	-3.86773	5e-05	0.00290108	yes
ENSDARG00000100088	XLOC_007210	CU915738.1	15:37122102-37202477	sib	mut	OK	31058	16968.2	-0.872127	-3.07842	5e-05	0.00290108	yes
ENSDARG00000015947	XLOC_025911	matn4	6:52759103-52847865	sib	mut	OK	22950	12539.2	-0.87205	-2.86945	5e-05	0.00290108	yes
ENSDARG00000060980	XLOC_014900	atp8b1	21:3467097-3548981	sib	mut	OK	22893.5	12521.6	-0.870521	-2.84704	5e-05	0.00290108	yes
ENSDARG00000017369	XLOC_009666	sema3d	18:9213758-9280656	sib	mut	OK	44977.8	25088.8	-0.842168	-3.20464	5e-05	0.00290108	yes
ENSDARG00000019564	XLOC_013426	asap2b	20:29731773-29772579	sib	mut	OK	78379.2	43962.4	-0.834203	-3.45058	5e-05	0.00290108	yes
ENSDARG00000087697	XLOC_015691	lpl	22:15598221-15603932	sib	mut	OK	28401.5	15968.6	-0.830725	-2.87473	5e-05	0.00290108	yes
ENSDARG00000018404	XLOC_016588	krt18	23:10412880-10416784	sib	mut	OK	1004610	568688	-0.820927	-3.85994	5e-05	0.00290108	yes
ENSDARG00000061231	XLOC_010918	tinagl1	19:42183995-42244582	sib	mut	OK	31082.1	17623.6	-0.818574	-2.90266	5e-05	0.00290108	yes
ENSDARG00000012013	XLOC_018012	cpa6	24:18739209-18775152	sib	mut	OK	47824.7	27117.4	-0.818537	-3.14987	5e-05	0.00290108	yes
ENSDARG00000091699	XLOC_005263	capn2a	13:42600055-42630618	sib	mut	OK	72544.3	41170.2	-0.81726	-3.36436	5e-05	0.00290108	yes
ENSDARG00000036820	XLOC_028437	mgll	8:26273420-26307362	sib	mut	OK	28130.5	15971.6	-0.816631	-2.8419	5e-05	0.00290108	yes
ENSDARG00000035329	XLOC_024088	capns1a	5:36054663-36065541	sib	mut	OK	45795.7	26043.1	-0.814309	-3.10611	5e-05	0.00290108	yes
ENSDARG00000024492	XLOC_010893	col9a2	19:38834938-38880434	sib	mut	OK	63750.8	36254.8	-0.814272	-3.28345	5e-05	0.00290108	yes
ENSDARG00000017988	XLOC_013138	dse	20:545610-567877	sib	mut	OK	56709.8	32328	-0.810813	-3.21697	5e-05	0.00290108	yes
ENSDARG00000067713	XLOC_024905	snx18a	5:39672694-39692146	sib	mut	OK	48453.2	27636.9	-0.809994	-3.13177	5e-05	0.00290108	yes
ENSDARG00000063563	XLOC_022280	creb3l2	4:4702127-4743413	sib	mut	OK	53549.9	30544.3	-0.809979	-3.1591	5e-05	0.00290108	yes
ENSDARG00000055592	XLOC_016370	capn2b	22:26308165-26334019	sib	mut	OK	60141.2	34437.1	-0.804389	-3.21869	5e-05	0.00290108	yes
ENSDARG00000063661	XLOC_015396	nuak2	22:470566-497731	sib	mut	OK	44580	25537.5	-0.803781	-3.06767	5e-05	0.00290108	yes
ENSDARG00000044356	XLOC_025677	tp63	6:28805218-28923664	sib	mut	OK	87432	50529	-0.79105	-3.3064	5e-05	0.00290108	yes
ENSDARG00000009978	XLOC_007533	icn	16:23516156-23517520	sib	mut	OK	56372.2	32603.5	-0.789956	-3.11599	5e-05	0.00290108	yes
ENSDARG00000103479	XLOC_025402	ptprfa	6:2917363-3114174	sib	mut	OK	44679.1	26123.7	-0.774244	-2.94399	5e-05	0.00290108	yes
ENSDARG00000027310	XLOC_018626	lsp1	25:30746493-30819003	sib	mut	OK	175195	102501	-0.773324	-3.36433	5e-05	0.00290108	yes
ENSDARG00000061173	XLOC_009991	st14a	18:44538744-44571298	sib	mut	OK	54635.5	32032.4	-0.770305	-3.06103	5e-05	0.00290108	yes
ENSDARG00000020007	XLOC_010908	col1a2	19:41354431-41415860	sib	mut	OK	264357	155149	-0.768827	-3.50242	5e-05	0.00290108	yes
ENSDARG00000039832	XLOC_004358	gstal,zgc:173961	13:699293-726410	sib	mut	OK	39348.2	23160.6	-0.764627	-2.79991	5e-05	0.00290108	yes
ENSDARG00000040864	XLOC_015873	si:dkey-286j15.1	22:30060730-30084388	sib	mut	OK	95655.8	56397.1	-0.762231	-3.20778	5e-05	0.00290108	yes
ENSDARG00000103969	XLOC_018259	smyhc1,smyhc2	24:40956287-41114665	sib	mut	OK	943898	557665	-0.759232	-3.48801	5e-05	0.00290108	yes
ENSDARG00000100223	XLOC_000686	GPA33 (2 of 2)	1:65690-72103	sib	mut	OK	144291	85541	-0.754289	-3.30446	5e-05	0.00290108	yes
ENSDARG00000061328	XLOC_010438	cdon	18:44059597-44135697	sib	mut	OK	79739.5	47728.1	-0.740455	-3.09678	5e-05	0.00290108	yes
ENSDARG00000095580	XLOC_029414	si:ch211-67e16.11	9:14181007-14226301	sib	mut	OK	27247.8	16322.1	-0.739314	-2.57306	5e-05	0.00290108	yes
ENSDARG00000037845	XLOC_017020	col9a3	23:482720-511987	sib	mut	OK	89339.7	53547.2	-0.738491	-3.09623	5e-05	0.00290108	yes
ENSDARG00000029764	XLOC_002377	mef2ca	10:43716433-43826987	sib	mut	OK	43705.6	26350.1	-0.730011	-2.75748	5e-05	0.00290108	yes
ENSDARG00000018566	XLOC_018663	flnca	25:34509158-34540292	sib	mut	OK	80981.1	48937.8	-0.726637	-3.01359	5e-05	0.00290108	yes
ENSDARG00000026531	XLOC_002180	alcama	10:28845123-28949177	sib	mut	OK	106325	64256.5	-0.726572	-3.11519	5e-05	0.00290108	yes
ENSDARG00000078888	XLOC_027929	iqgap1	7:50370775-50489379	sib	mut	OK	88190.7	53344.2	-0.725294	-3.04962	5e-05	0.00290108	yes
ENSDARG00000058693	XLOC_014975	cast	21:11473259-11564415	sib	mut	OK	159660	98348.5	-0.699023	-3.09245	5e-05	0.00290108	yes
ENSDARG00000061764	XLOC_005584	ahnak	14:26461226-26498349	sib	mut	OK	823496	509349	-0.693107	-3.24924	5e-05	0.00290108	yes
ENSDARG00000098294	XLOC_019845	col5a3a	3:53518592-53664800	sib	mut	OK	118115	73411.1	-0.686121	-2.94878	5e-05	0.00290108	yes
ENSDARG00000005104	XLOC_023869	limk2	5:20319608-20359574	sib	mut	OK	75314.2	46846.3	-0.684987	-2.83147	5e-05	0.00290108	yes
ENSDARG00000014522	XLOC_012663	cdh6	2:28393409-28542893	sib	mut	OK	120797	75566.7	-0.676766	-2.93229	5e-05	0.00290108	yes
ENSDARG00000057911	XLOC_013840	zgc:86709	20:9983545-9993078	sib	mut	OK	158213	99572.9	-0.668041	-2.96502	5e-05	0.00290108	yes
ENSDARG00000068177	XLOC_012088	pak2a	2:36626448-36654420	sib	mut	OK	225127	142323	-0.661575	-3.01676	5e-05	0.00290108	yes
ENSDARG00000074677	XLOC_001027	frem3	1:34882061-34921533	sib	mut	OK	218212	138085	-0.66017	-2.95497	5e-05	0.00290108	yes
ENSDARG00000035858	XLOC_012620	cnn2	2:24892597-24898781	sib	mut	OK	180644	114378	-0.659335	-2.94975	5e-05	0.00290108	yes
ENSDARG00000036558	XLOC_029719	col18a1	9:42019825-42177718	sib	mut	OK	584967	374966	-0.641597	-3.00427	5e-05	0.00290108	yes
ENSDARG00000012405	XLOC_019476	col1a1a	3:23089721-23108910	sib	mut	OK	368687	239249	-0.62388	-2.88292	5e-05	0.00290108	yes
ENSDARG00000104693	XLOC_001950	il6st	10:5787400-5820365	sib	mut	OK	52819.5	90184.8	0.771812	3.21834	5e-05	0.00290108	yes
ENSDARG00000021242	XLOC_020163	mvp	3:15541502-15584730	sib	mut	OK	31835.5	60709.3	0.931279	3.61512	5e-05	0.00290108	yes
ENSDARG00000058206	XLOC_005458	si:ch211-153b23.5	14:11151485-11154988	sib	mut	OK	9398.76	36157.1	1.94374	6.00402	5e-05	0.00290108	yes
ENSDARG00000104593	XLOC_019320	cyp2k16,cyp2k17,cyp2k18,cyp2k6	3:12558900-12674938	sib	mut	OK	9540.47	2099.86	-2.18377	-3.81349	0.0001	0.00536047	yes
ENSDARG00000057984	XLOC_020178	eps8l1	3:16363418-16387641	sib	mut	OK	9093.1	3567.82	-1.34973	-3.01301	0.0001	0.00536047	yes
ENSDARG00000012981	XLOC_004156	osbpl7	12:28658686-28680055	sib	mut	OK	13136.2	5624.49	-1.22376	-3.19788	0.0001	0.00536047	yes
ENSDARG00000057437	XLOC_018098	apodb	24:26161320-26183680	sib	mut	OK	14082.4	6667.29	-1.07872	-2.9557	0.0001	0.00536047	yes
ENSDARG00000099306	XLOC_003366	FBXO2	11:41731443-41841731	sib	mut	OK	64170.4	31848.4	-1.01069	-3.05677	0.0001	0.00536047	yes
ENSDARG00000087596	XLOC_006627	si:ch73-95l15.5	15:35105346-35128147	sib	mut	OK	18979.5	9600.29	-0.983294	-3.01769	0.0001	0.00536047	yes
ENSDARG00000043182	XLOC_001726	hhla2a.1	10:35473238-35493764	sib	mut	OK	15401.9	8206.96	-0.908184	-2.67428	0.0001	0.00536047	yes
ENSDARG00000026052	XLOC_022318	ccdc3	4:7993244-8005834	sib	mut	OK	21065	11665.8	-0.852568	-2.72441	0.0001	0.00536047	yes
ENSDARG00000001634	XLOC_027615	kirrela	7:18818201-18894659	sib	mut	OK	30418.4	18068.5	-0.751468	-2.66922	0.0001	0.00536047	yes
ENSDARG00000011245	XLOC_008215	esrp1	16:26767234-26803277	sib	mut	OK	54499.8	33399.4	-0.70643	-2.79614	0.0001	0.00536047	yes
ENSDARG00000069946	XLOC_000291	itga6b	1:30215218-30260789	sib	mut	OK	54459	34301.7	-0.666892	-2.6472	0.0001	0.00536047	yes
ENSDARG00000006314	XLOC_029945	itgav	9:11626296-11683828	sib	mut	OK	112268	71843.3	-0.644025	-2.77618	0.0001	0.00536047	yes
ENSDARG00000101324	XLOC_006750	apoa1b	15:31388-33853	sib	mut	OK	18300.6	32118	0.811491	2.86103	0.0001	0.00536047	yes
ENSDARG00000068275	XLOC_010428	ptx3a	18:41323806-41475414	sib	mut	OK	9711.38	4067.63	-1.25549	-2.94948	0.00015	0.00757543	yes
ENSDARG00000059029	XLOC_006803	mmp28	15:1832911-1858594	sib	mut	OK	11271.7	4905.61	-1.2002	-2.82447	0.00015	0.00757543	yes
ENSDARG00000028096	XLOC_002041	CLDN23 (1 of 3)	10:15088717-15090662	sib	mut	OK	13062.1	6009.41	-1.12009	-2.98332	0.00015	0.00757543	yes
ENSDARG00000019442	XLOC_006822	AMOTL1	15:2857285-2883370	sib	mut	OK	11721.4	5472.29	-1.09892	-2.84698	0.00015	0.00757543	yes
ENSDARG00000012016	XLOC_001041	hpgd	1:37679517-37695980	sib	mut	OK	10719.2	5024.06	-1.09327	-2.74917	0.00015	0.00757543	yes
ENSDARG00000061885	XLOC_030159	satb2	9:32745523-32804842	sib	mut	OK	11319.8	5440.84	-1.05695	-2.68187	0.00015	0.00757543	yes
ENSDARG00000032932	XLOC_009332	cnksr1	17:26972139-27030146	sib	mut	OK	12875.5	6201.87	-1.05385	-2.83833	0.00015	0.00757543	yes
ENSDARG00000018814	XLOC_027091	esrp2	7:34523351-34550359	sib	mut	OK	49325.2	29923.8	-0.721033	-2.82759	0.00015	0.00757543	yes
ENSDARG00000039392	XLOC_022323	wnk1b	4:8036934-8146942	sib	mut	OK	39814.4	24198.7	-0.718363	-2.70004	0.00015	0.00757543	yes
ENSDARG00000103747	XLOC_018493	cav1	25:18467075-18481186	sib	mut	OK	40937.9	25031.8	-0.709676	-2.69214	0.00015	0.00757543	yes
ENSDARG00000025301	XLOC_020361	gfap	3:31660726-31672767	sib	mut	OK	54515.1	33644.6	-0.696279	-2.74241	0.00015	0.00757543	yes
ENSDARG00000004246	XLOC_000225	slit2	1:23092609-23219297	sib	mut	OK	59149.6	36737.4	-0.687119	-2.77871	0.00015	0.00757543	yes
ENSDARG00000074023	XLOC_002518	rbms1a	11:10925490-10976702	sib	mut	OK	87557.1	54639.4	-0.680282	-2.86264	0.00015	0.00757543	yes
ENSDARG00000101209	XLOC_019082	lamb1a	25:31135500-31218295	sib	mut	OK	702600	470540	-0.578387	-2.69992	0.00015	0.00757543	yes
ENSDARG00000032575	XLOC_011205	ywhaz	19:12244899-12274094	sib	mut	OK	364644	245202	-0.572516	-2.6439	0.00015	0.00757543	yes
ENSDARG00000104418	XLOC_003251	guca2b	11:27805524-27839741	sib	mut	OK	43040.5	70039.9	0.70248	2.84666	0.00015	0.00757543	yes
ENSDARG00000053973	XLOC_015930	fetub	22:37934446-37944777	sib	mut	OK	10045.3	18921.4	0.913495	2.76644	0.00015	0.00757543	yes
ENSDARG00000086539	XLOC_001309	SH2D3A	1:58250747-58264595	sib	mut	OK	8890.25	732.517	-3.60129	-4.56548	0.0002	0.00962221	yes
ENSDARG00000063299	XLOC_020914	pcloa	4:11377064-11448326	sib	mut	OK	8539.2	3464.26	-1.30155	-2.89219	0.0002	0.00962221	yes
ENSDARG00000017010	XLOC_027284	scamp2l	7:56787508-56805311	sib	mut	OK	10010.6	4153.59	-1.26909	-3.02748	0.0002	0.00962221	yes
ENSDARG00000011956	XLOC_019673	dlx4a	3:34540567-34551913	sib	mut	OK	11658.4	5452.16	-1.09647	-2.85786	0.0002	0.00962221	yes
ENSDARG00000006422	XLOC_030058	esyt3	9:23972986-23996163	sib	mut	OK	10594.1	5081.5	-1.05993	-2.66727	0.0002	0.00962221	yes
ENSDARG00000005510	XLOC_010771	gdf6b	19:23414857-23418352	sib	mut	OK	14439.5	7511.76	-0.942795	-2.68013	0.0002	0.00962221	yes
ENSDARG00000102332	XLOC_030583	SPINT1 (2 of 2)	KN149966.1:102743-131059	sib	mut	OK	24343.1	14144.7	-0.783251	-2.63058	0.0002	0.00962221	yes
ENSDARG00000028507	XLOC_028240	itgb4	8:13069044-13121882	sib	mut	OK	25746.8	15164.4	-0.763704	-2.61327	0.0002	0.00962221	yes
ENSDARG00000091902	XLOC_008788	b3gnt2b	17:24018389-24063963	sib	mut	OK	26001.1	15500.7	-0.746238	-2.54103	0.0002	0.00962221	yes
ENSDARG00000013168	XLOC_004726	jag1b	13:35213349-35264263	sib	mut	OK	37932.2	22742.4	-0.738038	-2.74611	0.0002	0.00962221	yes
ENSDARG00000015552	XLOC_011221	phactr4a	19:15238120-15325059	sib	mut	OK	33669.1	20222.9	-0.735439	-2.68399	0.0002	0.00962221	yes
ENSDARG00000078696	XLOC_004135	synpo2lb	12:26318065-26339147	sib	mut	OK	40694.3	24532	-0.730163	-2.72033	0.0002	0.00962221	yes
ENSDARG00000039669	XLOC_013691	TSTA3 (2 of 3)	20:52686575-52720064	sib	mut	OK	73237.6	46007.3	-0.670721	-2.73507	0.0002	0.00962221	yes
ENSDARG00000068397	XLOC_026401	tns2b	6:39016340-39053783	sib	mut	OK	72931.9	46343.2	-0.654194	-2.68226	0.0002	0.00962221	yes
ENSDARG00000019122	XLOC_015676	he1a,he1b	22:14026833-14090589	sib	mut	OK	52799.6	87630	0.730897	2.82954	0.0002	0.00962221	yes
ENSDARG00000010434	XLOC_014132	clu	20:39357595-39371108	sib	mut	OK	11285.6	21064.8	0.900356	2.84748	0.0002	0.00962221	yes
ENSDARG00000009313	XLOC_019524	NAPSA	3:24990607-25004561	sib	mut	OK	10458.4	4990.31	-1.06746	-2.68904	0.00025	0.0114924	yes
ENSDARG00000010250	XLOC_027281	nqo1	7:56401842-56420909	sib	mut	OK	18667.4	9901.78	-0.914761	-2.78815	0.00025	0.0114924	yes
ENSDARG00000059123	XLOC_017661	plcd1a	24:20228068-20274277	sib	mut	OK	19013.8	10634.3	-0.838324	-2.62747	0.00025	0.0114924	yes
ENSDARG00000008548	XLOC_012173	arhgap12a	2:43896175-43944227	sib	mut	OK	16975.6	9588.56	-0.824074	-2.50105	0.00025	0.0114924	yes
ENSDARG00000038489	XLOC_015918	b3gnt7	22:36687670-36692452	sib	mut	OK	19766.9	11559.3	-0.774034	-2.45299	0.00025	0.0114924	yes
ENSDARG00000027500	XLOC_018016	oxsr1b	24:19916404-20008546	sib	mut	OK	26453.5	15667.1	-0.755721	-2.55613	0.00025	0.0114924	yes
ENSDARG00000034105	XLOC_000173	mtus1b	1:15855795-15924804	sib	mut	OK	23022.7	13693.5	-0.749563	-2.48777	0.00025	0.0114924	yes
ENSDARG00000004539	XLOC_012550	ptgs2a	2:21258434-21265802	sib	mut	OK	45677.6	28444.5	-0.683338	-2.63494	0.00025	0.0114924	yes
ENSDARG00000071196	XLOC_026075	sdprb	6:8469609-8635545	sib	mut	OK	70127.6	44097.4	-0.66929	-2.66819	0.00025	0.0114924	yes
ENSDARG00000008886	XLOC_000476	msxb	1:48708479-48710893	sib	mut	OK	126224	80556.8	-0.647907	-2.82035	0.00025	0.0114924	yes
ENSDARG00000023963	XLOC_016225	tpm4a	22:15552292-15576521	sib	mut	OK	194478	129922	-0.581961	-2.61739	0.00025	0.0114924	yes
ENSDARG00000011785	XLOC_003451	tbx6	12:3875778-3886305	sib	mut	OK	760112	1123550	0.563786	2.63352	0.00025	0.0114924	yes
ENSDARG00000002707	XLOC_006039	her11	14:30198170-30200653	sib	mut	OK	9280.67	17264.3	0.895489	2.64873	0.00025	0.0114924	yes
ENSDARG00000016188	XLOC_016257	SBNO2 (1 of 2)	22:17667202-17756235	sib	mut	OK	10962.8	20912.6	0.931761	2.9188	0.00025	0.0114924	yes
ENSDARG00000070702	XLOC_011331	s100v2	19:24679329-24683600	sib	mut	OK	10429.2	4736.84	-1.13864	-2.80256	0.0003	0.0134613	yes
ENSDARG00000022531	XLOC_020277	ntn1b	3:25578165-25683274	sib	mut	OK	14383	7810.72	-0.880835	-2.51401	0.0003	0.0134613	yes
ENSDARG00000104028	XLOC_005963	si:dkey-74k8.3	14:20755258-20766954	sib	mut	OK	21427.2	12265.8	-0.804802	-2.61061	0.0003	0.0134613	yes
ENSDARG00000093931	XLOC_007070	fam101b	15:25160766-25164414	sib	mut	OK	26006.6	15242	-0.770828	-2.63711	0.0003	0.0134613	yes
ENSDARG00000095796	XLOC_007488	si:dkey-87o1.2	16:17807959-17813088	sib	mut	OK	26040	15535.1	-0.745199	-2.53916	0.0003	0.0134613	yes
ENSDARG00000089640	XLOC_020977	si:dkey-117n7.5	4:15969727-15976155	sib	mut	OK	9915.16	4604.76	-1.10651	-2.69006	0.00035	0.015188	yes
ENSDARG00000056228	XLOC_011881	pld1a	2:25904921-25976456	sib	mut	OK	12497.1	6184.68	-1.01482	-2.72542	0.00035	0.015188	yes
ENSDARG00000040432	XLOC_010715	klf2b	19:17832517-17838270	sib	mut	OK	10526	5285.29	-0.993907	-2.50115	0.00035	0.015188	yes
ENSDARG00000007289	XLOC_000620	METRNL (1 of 2)	1:56656254-56668369	sib	mut	OK	11823.3	6107.11	-0.953066	-2.52121	0.00035	0.015188	yes
ENSDARG00000034933	XLOC_018324	chchd3b	25:3232956-3243584	sib	mut	OK	12735.2	6937.32	-0.876366	-2.39575	0.00035	0.015188	yes
ENSDARG00000040628	XLOC_006690	CABZ01009451.1,cldn17,zgc:110333	15:42604011-42637647	sib	mut	OK	18390.4	10209.1	-0.849097	-2.6116	0.00035	0.015188	yes
ENSDARG00000003446	XLOC_016157	ippk	22:10486649-10509498	sib	mut	OK	27326.5	16227.3	-0.751877	-2.61099	0.00035	0.015188	yes
ENSDARG00000034943	XLOC_005626	AL929434.1	14:31525041-31541548	sib	mut	OK	41119.5	25799.1	-0.672501	-2.54715	0.00035	0.015188	yes
ENSDARG00000040565	XLOC_007048	ckmb	15:23708452-23711813	sib	mut	OK	42365.3	26973.6	-0.651336	-2.45467	0.00035	0.015188	yes
ENSDARG00000094133	XLOC_000431	wu:fc21g02	1:44205213-44227684	sib	mut	OK	74133.3	47394.7	-0.645395	-2.44671	0.00035	0.015188	yes
ENSDARG00000073870	XLOC_006094	gdpd2	14:32879770-32920527	sib	mut	OK	8713.8	3312.05	-1.39558	-3.0987	0.0004	0.016954	yes
ENSDARG00000068888	XLOC_030303	klhl41a	9:48572983-48584546	sib	mut	OK	9246.86	4142.27	-1.15854	-2.73296	0.0004	0.016954	yes
ENSDARG00000101471	XLOC_009684	fgd4a	18:12168573-12260806	sib	mut	OK	16822.7	9310.14	-0.853538	-2.56531	0.0004	0.016954	yes
ENSDARG00000020956	XLOC_017981	pck2	24:12775599-12794503	sib	mut	OK	20038.7	11605.4	-0.787996	-2.51173	0.0004	0.016954	yes
ENSDARG00000057918	XLOC_014499	tsc1b	21:17265153-17303196	sib	mut	OK	67335.4	102936	0.612311	2.6037	0.0004	0.016954	yes
ENSDARG00000010785	XLOC_014014	thbs1b	20:29134729-29148944	sib	mut	OK	10158.3	5026.99	-1.01489	-2.5595	0.0005	0.0202374	yes
ENSDARG00000074390	XLOC_008474	tmem176l.4	16:46684938-46697749	sib	mut	OK	13001	6900	-0.913953	-2.50751	0.0005	0.0202374	yes
ENSDARG00000079917	XLOC_018574	rassf7a	25:25358492-25407516	sib	mut	OK	14371.4	7747.41	-0.891414	-2.54667	0.0005	0.0202374	yes
ENSDARG00000003091	XLOC_023949	oclnb	5:25612467-25620718	sib	mut	OK	15407	8612.01	-0.83916	-2.46487	0.0005	0.0202374	yes
ENSDARG00000100564	XLOC_006145	SIL1	14:38454817-38469244	sib	mut	OK	18861	10651.5	-0.82435	-2.56956	0.0005	0.0202374	yes
ENSDARG00000055647	XLOC_024787	ftr82	5:30106979-30115072	sib	mut	OK	20282.8	11487.6	-0.820183	-2.61391	0.0005	0.0202374	yes
ENSDARG00000099115	XLOC_010518	MYH6 (4 of 7)	19:890368-910641	sib	mut	OK	30855.6	19002.7	-0.69933	-2.49165	0.0005	0.0202374	yes
ENSDARG00000008363	XLOC_007645	mcl1b	16:29651325-29656830	sib	mut	OK	36064.4	22940.7	-0.652664	-2.43222	0.0005	0.0202374	yes
ENSDARG00000008030	XLOC_025394	myl9b	6:1641805-1664198	sib	mut	OK	58699	38550.5	-0.606588	-2.42941	0.0005	0.0202374	yes
ENSDARG00000020693	XLOC_013445	sesn1	20:32249475-32367987	sib	mut	OK	83323.5	125750	0.593763	2.52124	0.0005	0.0202374	yes
ENSDARG00000055283	XLOC_008906	id2a	17:34857950-34860219	sib	mut	OK	36267.3	55645.3	0.617592	2.45242	0.0005	0.0202374	yes
ENSDARG00000045947	XLOC_003943	hrc	12:4340965-4497181	sib	mut	OK	12037.7	5107.5	-1.23687	-2.49032	0.00055	0.0217775	yes
ENSDARG00000053542	XLOC_000323	kctd12.2	1:33563356-33564835	sib	mut	OK	8912.48	4199.71	-1.08554	-2.55653	0.00055	0.0217775	yes
ENSDARG00000055926	XLOC_014694	foxi3a	21:30314560-30316256	sib	mut	OK	14382.5	7796.46	-0.883424	-2.51457	0.00055	0.0217775	yes
ENSDARG00000020417	XLOC_006010	emx3	14:26065428-26078939	sib	mut	OK	22037.1	13211.3	-0.738163	-2.43798	0.00055	0.0217775	yes
ENSDARG00000016691	XLOC_022271	cd9b	4:4226080-4252760	sib	mut	OK	52212.4	33450.9	-0.642345	-2.53672	0.00055	0.0217775	yes
ENSDARG00000076673	XLOC_014297	DSP (2 of 2)	20:53044040-53077408	sib	mut	OK	76566.5	49713.5	-0.623077	-2.59374	0.00055	0.0217775	yes
ENSDARG00000104866	XLOC_020475	znfl1	3:34522635-34527237	sib	mut	OK	22305.7	36755.4	0.720542	2.61159	0.00055	0.0217775	yes
ENSDARG00000061741	XLOC_028337	itpr3	8:21222106-21320997	sib	mut	OK	33735.8	20993.1	-0.684365	-2.48887	0.0006	0.023428	yes
ENSDARG00000091481	XLOC_012331	foxc1a	2:814506-816681	sib	mut	OK	103524	151735	0.551584	2.42572	0.0006	0.023428	yes
ENSDARG00000103959	XLOC_010108	pak1	18:3268381-3312641	sib	mut	OK	66400.8	99576.7	0.584607	2.45781	0.0006	0.023428	yes
ENSDARG00000017799	XLOC_016510	tgm1	23:1721805-1739284	sib	mut	OK	10514.9	5486.55	-0.938466	-2.40193	0.00065	0.0250644	yes
ENSDARG00000104818	XLOC_019073	ENSDARG00000104818	25:29919796-29941612	sib	mut	OK	12682.8	6897.07	-0.87882	-2.40363	0.00065	0.0250644	yes
ENSDARG00000062003	XLOC_015090	myo5b	21:22410324-22510912	sib	mut	OK	17157.1	9939.09	-0.787622	-2.39769	0.00065	0.0250644	yes
ENSDARG00000019995	XLOC_009027	bmp4	17:50485000-50507066	sib	mut	OK	24608	15040.7	-0.710251	-2.39978	0.00065	0.0250644	yes
ENSDARG00000068760	XLOC_024497	tnks1bp1	5:5953585-6004893	sib	mut	OK	29115.1	18306.7	-0.669402	-2.35924	0.00065	0.0250644	yes
ENSDARG00000035907	XLOC_010837	fam49a	19:31046139-31096365	sib	mut	OK	71766.2	106608	0.570938	2.45159	0.00065	0.0250644	yes
ENSDARG00000070141	XLOC_011504	si:ch211-191i18.2	19:42693635-42721918	sib	mut	OK	9586.33	4719.64	-1.0223	-2.49487	0.0007	0.0265465	yes
ENSDARG00000052695	XLOC_024220	nr2f1a	5:49093201-49100038	sib	mut	OK	16807.5	9516.86	-0.820545	-2.47016	0.0007	0.0265465	yes
ENSDARG00000019342	XLOC_018094	chrnd	24:25538119-25546069	sib	mut	OK	16575	9404.9	-0.817521	-2.45313	0.0007	0.0265465	yes
ENSDARG00000076264	XLOC_016021	zgc:195170	22:4388690-4560420	sib	mut	OK	35283.1	20803.2	-0.762175	-2.5322	0.0007	0.0265465	yes
ENSDARG00000043128	XLOC_006816	cldne	15:2596307-2685761	sib	mut	OK	55205.6	34855.6	-0.663424	-2.36811	0.0007	0.0265465	yes
ENSDARG00000035622	XLOC_024590	xbp1	5:15444193-15448703	sib	mut	OK	203136	140201	-0.534956	-2.40477	0.0007	0.0265465	yes
ENSDARG00000052470	XLOC_026200	igfbp2a	6:18861318-18891956	sib	mut	OK	10571.4	5084.44	-1.05601	-2.65015	0.00075	0.0279634	yes
ENSDARG00000062864	XLOC_011771	gk5	2:16983647-17026045	sib	mut	OK	27904.5	17600.5	-0.664879	-2.33592	0.00075	0.0279634	yes
ENSDARG00000019541	XLOC_011636	gpt2l	2:3701937-3741821	sib	mut	OK	67310	45088.2	-0.578071	-2.36828	0.00075	0.0279634	yes
ENSDARG00000036785	XLOC_017355	si:ch211-226m16.2	23:33411196-33424459	sib	mut	OK	40598.9	25810	-0.65351	-2.4772	0.0008	0.0295433	yes
ENSDARG00000035514	XLOC_023972	adam28	5:27293880-27320617	sib	mut	OK	13414.6	7477.38	-0.843196	-2.36128	0.00085	0.0308564	yes
ENSDARG00000057317	XLOC_028901	FAM188B,nexn	8:18470428-18502176	sib	mut	OK	121879	82777	-0.558151	-2.43431	0.00085	0.0308564	yes
ENSDARG00000032103	XLOC_010405	mapk6,si:ch211-235f12.2	18:39191488-39219549	sib	mut	OK	275571	192991	-0.513891	-2.36447	0.00085	0.0308564	yes
ENSDARG00000077897	XLOC_009934	znf296	18:36650914-36667290	sib	mut	OK	8560.96	3912.49	-1.12969	-2.57133	0.0009	0.0323306	yes
ENSDARG00000092199	XLOC_004909	si:ch211-250c4.4	13:7836688-7897954	sib	mut	OK	27359.4	17316.3	-0.659911	-2.29577	0.0009	0.0323306	yes
ENSDARG00000052279	XLOC_026545	osgn1	6:50696161-50705470	sib	mut	OK	9292.25	4630.75	-1.00478	-2.42145	0.00095	0.03362	yes
ENSDARG00000102395	XLOC_030678	HAPLN1 (2 of 2)	KN150172.1:18076-33372	sib	mut	OK	11455.1	6265.18	-0.870557	-2.31318	0.00095	0.03362	yes
ENSDARG00000006112	XLOC_004012	myof	12:10479629-10529345	sib	mut	OK	14456.1	8321.85	-0.796707	-2.2896	0.00095	0.03362	yes
ENSDARG00000059483	XLOC_027339	tead1b	7:65532392-65701173	sib	mut	OK	47315.2	31377.1	-0.592594	-2.32137	0.00095	0.03362	yes
ENSDARG00000028148	XLOC_004659	pax2a	13:29640386-29674090	sib	mut	OK	16133.1	26002.9	0.688645	2.32951	0.00095	0.03362	yes
ENSDARG00000052170	XLOC_026367	uap1	6:35052810-35068789	sib	mut	OK	42847.4	28320.8	-0.597347	-2.30477	0.001	0.0350492	yes
ENSDARG00000012949	XLOC_003269	scml2	11:29858997-29911039	sib	mut	OK	169434	118043	-0.521413	-2.31866	0.001	0.0350492	yes
ENSDARG00000022160	XLOC_009792	ttc23	18:20836348-20864682	sib	mut	OK	12894.5	21823.3	0.759117	2.47366	0.001	0.0350492	yes
ENSDARG00000103025	XLOC_001411	hmgcs1	10:6009364-6033188	sib	mut	OK	20832.5	12843.2	-0.697836	-2.28072	0.00105	0.0364921	yes
ENSDARG00000099479	XLOC_017465	SYDE2	23:43829562-43850999	sib	mut	OK	44398.9	29239.9	-0.602586	-2.32642	0.00105	0.0364921	yes
ENSDARG00000033327	XLOC_004650	unc5b	13:28997627-29097341	sib	mut	OK	68769.8	47167.9	-0.543968	-2.2752	0.00105	0.0364921	yes
ENSDARG00000055618	XLOC_004584	acta1b	13:24148570-24155940	sib	mut	OK	108199	72457.4	-0.578482	-2.42716	0.0011	0.0378477	yes
ENSDARG00000073978	XLOC_008051	crabp2a	16:14493358-14506883	sib	mut	OK	90680	61442.1	-0.561555	-2.37357	0.0011	0.0378477	yes
ENSDARG00000098215	XLOC_028688	BICD2 (2 of 2)	8:52965538-53002401	sib	mut	OK	64245.4	43964.5	-0.547256	-2.23652	0.0011	0.0378477	yes
ENSDARG00000023797	XLOC_010387	ryr1b	18:35516111-35755583	sib	mut	OK	9384.41	4794.28	-0.968952	-2.33465	0.00115	0.0391765	yes
ENSDARG00000090685	XLOC_018193	tmem241	24:36337565-36349982	sib	mut	OK	11172.1	6029.54	-0.88978	-2.34061	0.00115	0.0391765	yes
ENSDARG00000103988	XLOC_024379	tmem8c	5:65267106-65275058	sib	mut	OK	14532.6	8232.96	-0.819807	-2.30511	0.00115	0.0391765	yes
ENSDARG00000077403	XLOC_029592	col8a1a	9:30279909-30292032	sib	mut	OK	343942	244535	-0.492125	-2.26885	0.00115	0.0391765	yes
ENSDARG00000071560	XLOC_003961	dlx4b	12:5684658-5693798	sib	mut	OK	10554.7	5515.47	-0.936335	-2.39207	0.0012	0.0403037	yes
ENSDARG00000031044	XLOC_029073	lipg	8:32367703-32376810	sib	mut	OK	16947.3	10215	-0.73037	-2.23124	0.0012	0.0403037	yes
ENSDARG00000098191	XLOC_020384	si:dkey-16l2.20	3:32711079-32727621	sib	mut	OK	12577	4301.23	-1.54797	-2.52005	0.00125	0.0416445	yes
ENSDARG00000004196	XLOC_027655	tnfsf10l	7:22643702-22685732	sib	mut	OK	24133.3	15178.7	-0.668977	-2.26657	0.00125	0.0416445	yes
ENSDARG00000019367	XLOC_009553	tgfb3	17:51987800-52020693	sib	mut	OK	11868.6	6704.61	-0.823929	-2.2274	0.0013	0.0428952	yes
ENSDARG00000103322	XLOC_010665	si:ch73-347e22.8	19:11019006-11031914	sib	mut	OK	26339.1	16589.2	-0.666965	-2.28364	0.0013	0.0428952	yes
ENSDARG00000102056	XLOC_003551	si:dkeyp-94b4.1	12:15648076-15780684	sib	mut	OK	52948.8	35496.7	-0.576912	-2.28561	0.0013	0.0428952	yes
ENSDARG00000071395	XLOC_004226	camk2g1	12:35244757-35404565	sib	mut	OK	97819.6	67611.7	-0.53285	-2.28828	0.0013	0.0428952	yes
ENSDARG00000005648	XLOC_028574	olfml2a	8:41274167-41335285	sib	mut	OK	21257.2	13026.8	-0.706467	-2.30414	0.00135	0.0440292	yes
ENSDARG00000011407	XLOC_002923	col2a1b	11:32006-110423	sib	mut	OK	325132	229204	-0.504391	-2.31467	0.00135	0.0440292	yes
ENSDARG00000055678	XLOC_013981	akap12b	20:26509746-26568217	sib	mut	OK	642528	462413	-0.474578	-2.21479	0.00145	0.0465555	yes
ENSDARG00000104255	XLOC_003464	arhgap27	12:4936557-5009974	sib	mut	OK	9535.39	4926.36	-0.952769	-2.34579	0.00155	0.0490045	yes
ENSDARG00000035859	XLOC_011866	angptl4	2:24881110-24886867	sib	mut	OK	33046.7	49362.9	0.578924	2.25529	0.00155	0.0490045	yes
