# Supplementary material for: Regulation of posterior body and epidermal morphogenesis in zebrafish by localized Yap1 and Wwtr1
Source: eLife. 2017 Dec 28;6:e31065. doi: 10.7554/eLife.31065 (PMC5773182; doi:10.7554/eLife.31065)
Supplement: Supplementary file 2. — The Cq data for Figure 4—figure supplement 1 is shown. [file elife-31065-supp2.xlsx]

## Sheet: Sheet1
Supplementary File 2. Cq values of genes assayed by qPCR in sibling tail samples
Round 1 (130 ng RNA input)
	rpl13	ctgfa	cyr61	dcn	cdc42ep3	ecgr4b	CABZ01115881.1	col1a1b	pcdh7b
sibling1	17.88	22.8767	26.8433	25.9033	25.19	29.1667	26.0733	24.5167	31.13
sibling2	19.0133	24.9367	28.2133	27	26.2733	29.9733	27.1467	25.2567	31.99
sibling3	18.66	24.66	28.09	27.35	26.4733	30.22	26.9033	25.68	32.67
sibling4	19.9167	26.9933	30.75	29.3233	28.6367	31.9033	28.5733	26.8833	34.06
Round 2 (80 ng RNA input)
	rpl13	csrp1a
sibling1	19.53	26.78
sibling2	20.92	27.85
sibling3	21.44	28.3467
sibling4	22.37	29.5633
